# Supplementary material for: Novel MicroRNA-Regulated Transcript Networks Are Associated with Chemotherapy Response in Ovarian Cancer
Source: Int J Mol Sci. 2022 Apr 28;23(9):4875. doi: 10.3390/ijms23094875 (PMC9101651; doi:10.3390/ijms23094875)
Supplement: Supplementary file 1 [file ijms-23-04875-s001.zip]

Archive with 11 entries (11 files):
- Table S1 - miRNA DEA results.xlsx
- Table S2 - Pathway annotation significant results.xlsx
- Table S3 - mRNA DEA results.xlsx
- Table S4 - microRNA WGCNA module GLM results.xlsx
- Table S5 - Significant miRNA module information.xlsx
- Table S6 - mRNA WGCNA module GLM results.xlsx
- Table S7 - Significant mRNA module information.xlsx
- Table S8 - eQTL results and annotation.xlsx
- Table S9 - mRNA-microRNA interaction annotation.xlsx
- Table S10 - KM validation of DE microRNAs.xlsx
- Table S11 - KM validation of DE mRNAs.xlsx
