# Supplementary material for: Novel MicroRNA-Regulated Transcript Networks Are Associated with Chemotherapy Response in Ovarian Cancer
Source: Int J Mol Sci. 2022 Apr 28;23(9):4875. doi: 10.3390/ijms23094875 (PMC9101651; doi:10.3390/ijms23094875)
Supplement: Supplementary file 1 [file ijms-23-04875-s001.zip › Table S2 - Pathway annotation significant results.xlsx]

## Sheet: Table_S2
Supplementary Table S2. Significantly enriched annotation terms for differentially expressed transcripts and significant networks.
Input	Term name	Adjusted P value	Number of query genes in term
DE miRNAs	mRNA binding involved in posttranscriptional gene silencing	4.98E-16a	10
	Gene silencing by miRNA	7.12E-14a	10
	MicroRNAs in cancer	1.09E-12a	10
	Negative regulation of cardiac muscle cell proliferation	5.21E-08a	4
	Positive regulation of cardiac muscle tissue regeneration	2.10E-07a	3
	Re-entry into mitotic cell cycle	5.25E-07a	3
	Negative regulation of cell growth involved in cardiac muscle cell development	8.65E-06a	3
	Positive regulation of lung blood pressure	2.05E-04a	2
	Negative regulation of cardiac muscle cell apoptotic process	3.12E-04a	3
	Regulation of vasculature development	3.32E-03a	5
	Negative regulation of autophagy	8.70E-03a	3
	Extracellular space	1.03E-02a	9
	Positive regulation of connective tissue replacement	2.14E-02a	2
	Negative regulation of nitric oxide metabolic process	2.45E-02a	2
	Blood vessel morphogenesis	3.25E-02a	5
	Positive regulation of protein kinase B signaling	3.97E-02a	3
DE mRNAs	CD22 mediated BCR regulation	4.42E-45a	30
	Complement activation, classical pathway	3.07E-44a	36
	Antigen binding	1.74E-42a	39
	Scavenging of heme from plasma	1.03E-38a	28
	Immune response-regulating cell surface receptor signaling pathway involved in phagocytosis	3.89E-34a	30
	Fc-gamma receptor signaling pathway involved in phagocytosis	3.89E-34a	30
	Serine-type peptidase activity	7.94E-28a	28
	Cell surface interactions at the vascular wall	2.63E-27a	30
	Blood microparticle	2.57E-21a	25
	Leukocyte migration	3.36E-20a	33
	Immunoglobulin complex	2.24E-09a	10
	Cell periphery	3.36E-09a	80
	Plasma membrane	1.37E-08a	78
	Extracellular exosome	5.22E-07a	43
	Immunoglobulin receptor binding	5.98E-07a	6
	Phagocytosis, recognition	1.33E-06a	6
	External side of plasma membrane	1.48E-06a	14
	Regulation of B cell activation	8.13E-06a	11
	Phagocytosis, engulfment	8.91E-06a	6
	Ribosome	9.44E-05a	6
	Cytosolic large ribosomal subunit	2.91E-04a	6
	Ribosome, cytoplasmic	5.57E-04a	6
	60S ribosomal subunit, cytoplasmic	8.99E-04a	5
	Formation of a pool of free 40S subunits	9.17E-04a	7
	Peptide chain elongation	1.39E-03a	6
	Viral mRNA Translation	1.39E-03a	6
	Selenocysteine synthesis	1.79E-03a	6
	Eukaryotic Translation Termination	1.79E-03a	6
	Abnormal leukocyte morphology	2.02E-03a	7
	Nonsense Mediated Decay (NMD) independent of the Exon Junction Complex (EJC)	2.02E-03a	6
	SRP-dependent cotranslational protein targeting to membrane	3.09E-03a	6
	Nuclear-transcribed mRNA catabolic process, nonsense-mediated decay	4.14E-03a	7
	Abnormal immunoglobulin level	4.44E-03a	5
	SRP-dependent cotranslational protein targeting to membrane	5.18E-03a	6
	Structural constituent of ribosome	6.70E-03a	7
	Factor: ZNF491; motif: NGKGGKCAGT	1.13E-02a	7
	Agammaglobulinemia	1.32E-02a	2
	Verrucae	2.39E-02a	2
	Cellulitis	4.10E-02a	2
	TRBP containing complex (DICER, RPL7A, EIF6, MOV10 and subunits of the 60S ribosomal particle)	4.33E-02a	4
	Nop56p-associated pre-rRNA complex	4.57E-02a	5
ivory	mRNA binding involved in posttranscriptional gene silencing	1.16E-09a	7
	Gene silencing by miRNA	3.61E-08a	7
	Extracellular space	4.24E-05a	10
	MicroRNAs in cancer	9.55E-05a	5
	Regulation of lipoprotein transport	1.22E-03a	2
	Negative regulation of cholesterol efflux	2.69E-02a	2
	Negative regulation of lipoprotein particle clearance	4.27E-02a	2
plum	Positive regulation of Schwann cell proliferation involved in axon regeneration	2.55E-06a	2
	Negative regulation of hematopoietic stem cell proliferation	2.55E-06a	2
	Positive regulation of Schwann cell migration	7.66E-06a	2
	Negative regulation of TRAIL-activated apoptotic signaling pathway	7.66E-06a	2
	Negative regulation of cell adhesion molecule production	1.53E-05a	2
	Negative regulation by host of viral genome replication	5.36E-05a	2
	Negative regulation of leukocyte adhesion to vascular endothelial cell	1.40E-04a	2
	Negative regulation of cytokine production involved in inflammatory response	2.32E-04a	2
	Positive regulation of erythrocyte differentiation	1.19E-03a	2
	Positive regulation of G1/S transition of mitotic cell cycle	1.61E-03a	2
	Positive regulation of vascular smooth muscle cell proliferation	2.53E-03a	2
	Positive regulation of epithelial to mesenchymal transition	3.00E-03a	2
	Negative regulation of muscle cell differentiation	5.15E-03a	2
	Negative regulation of translation, ncRNA-mediated	6.17E-03a	2
	Negative regulation of sprouting angiogenesis	8.07E-03a	2
	Positive regulation of epithelial cell migration	3.33E-02a	2
	Positive regulation of protein kinase B signaling	3.58E-02a	2
	mRNA binding involved in posttranscriptional gene silencing	4.25E-02a	2
lavenderblush3	Protein modification by small protein conjugation or removal	2.40E-02a	9
	Protein modification by small protein conjugation	2.71E-03a	9
	Protein ubiquitination	1.60E-03a	9
	Factor: GABP-alpha; motif: CTTCCK	6.72E-03a	26
darkolivegreen	Protein-containing complex	4.60E-02a	37
	Biosynthesis of unsaturated fatty acids	5.20E-03b	2
	Fatty acid degradation	1.34E-02b	2
	Notch signaling pathway	1.58E-02b	2
	Non-alcoholic fatty liver disease (NAFLD)	2.19E-02b	3
	Ribosome	2.35E-02b	3
	RNA transport	2.85E-02b	3
	Synthesis and degradation of ketone bodies	3.93E-02b	1
	Peroxisome	4.37E-02b	2
a Benjamini-Hochberg adjusted p value; b non-adjusted p value; DE, Differentially expressed
