# Supplementary material for: Novel MicroRNA-Regulated Transcript Networks Are Associated with Chemotherapy Response in Ovarian Cancer
Source: Int J Mol Sci. 2022 Apr 28;23(9):4875. doi: 10.3390/ijms23094875 (PMC9101651; doi:10.3390/ijms23094875)
Supplement: Supplementary file 1 [file ijms-23-04875-s001.zip › Table S4 - microRNA WGCNA module GLM results.xlsx]

## Sheet: Table_S4
Supplementary Table S4. Predictor coefficients and p-values for the generalized linear models for each miRNA module. The models included module eigengene expression and patient age to predict chemoresistance.
Module color	Intercept estimate	Intercept p	Module eigenvector estimate	Module eigenvector p	Age estimate	Age p
ivory	-2.45276	0.00351637	-5.6656	0.00977668	0.0346636	0.0118829
lightcoral	-2.21957	0.00754508	-4.36195	0.0424992	0.0307732	0.0237595
plum	-2.51164	0.00265817	4.28618	0.0454726	0.0357395	0.00909805
greenyellow	-2.3756	0.00438386	-4.09204	0.0563912	0.0334413	0.014356
steelblue	-2.33845	0.00455179	4.03399	0.0581856	0.0328713	0.0151264
bisque4	-2.42421	0.00348901	-3.83969	0.0784574	0.034305	0.0117767
lightsteelblue1	-2.46481	0.00321601	3.71851	0.0841344	0.035029	0.0107763
lightpink4	-2.26954	0.00593522	-3.66967	0.0895775	0.0317049	0.0192524
brown	-2.3262	0.00490756	3.38214	0.106623	0.032699	0.0159883
mediumpurple2	-2.39098	0.00384338	-3.39649	0.112029	0.0337796	0.012843
skyblue3	-2.44109	0.00365226	-3.24599	0.125499	0.0346008	0.0119408
magenta	-2.33125	0.00492698	-3.24425	0.125713	0.0327667	0.0160266
orange	-2.33829	0.00474908	-3.06006	0.144488	0.0329145	0.0154327
antiquewhite2	-2.20037	0.00781739	-3.01363	0.154475	0.0305753	0.0244613
lavenderblush3	-2.30436	0.00532492	-2.97401	0.159609	0.0323275	0.0172295
salmon2	-2.42845	0.00347268	-2.94199	0.161192	0.0344362	0.011526
red	-2.38542	0.00416333	-2.95189	0.162338	0.0336744	0.0135755
lightpink3	-2.33884	0.00478296	-2.86222	0.17171	0.0329176	0.0155356
lightcyan1	-2.44274	0.00329603	2.87588	0.174087	0.0346958	0.011063
lightslateblue	-2.34371	0.00465716	2.79891	0.179231	0.0330018	0.0151429
salmon4	-2.29802	0.00522642	-2.84797	0.179391	0.0322261	0.0170173
palevioletred2	-2.31936	0.00495121	2.80237	0.181117	0.032596	0.016099
pink	-2.32457	0.00486196	-2.68488	0.19872	0.0326803	0.0158173
mediumorchid	-2.42878	0.00368294	-2.62306	0.211903	0.0344225	0.0120249
navajowhite1	-2.3163	0.00519367	2.55336	0.217119	0.032551	0.0167003
darkolivegreen	-2.36078	0.00416976	-2.54799	0.232369	0.0332898	0.013763
magenta4	-2.16956	0.00902395	2.44663	0.242241	0.0301095	0.0274539
violet	-2.33747	0.00456562	2.38337	0.248574	0.0329205	0.0149064
mediumpurple3	-2.38631	0.00410919	-2.42367	0.249374	0.0337301	0.0134131
lightblue4	-2.38667	0.00398152	2.36651	0.256426	0.0337311	0.0130511
maroon	-2.41712	0.00363096	2.31219	0.266637	0.0342672	0.0119654
thistle3	-2.31644	0.00499039	-2.27846	0.272604	0.0325649	0.0161653
floralwhite	-2.58286	0.00278259	-2.37307	0.278876	0.0370639	0.00901913
skyblue1	-2.44261	0.00342915	2.22971	0.286384	0.0347079	0.0113261
yellowgreen	-2.18048	0.00857121	-2.56459	0.298829	0.0302302	0.0266428
lightsteelblue	-2.32282	0.00480431	-2.22863	0.311714	0.032667	0.0156763
coral	-2.3498	0.00454027	1.95481	0.344371	0.0331359	0.0147258
yellow4	-2.25642	0.00623064	-1.9193	0.364591	0.0315544	0.0197787
yellow	-2.35601	0.00429727	1.81504	0.373846	0.0332494	0.0140504
darkorange2	-2.40292	0.00385212	-1.88936	0.384644	0.0340351	0.0126288
blue2	-2.31013	0.00514133	-1.74701	0.398557	0.0324725	0.0165363
saddlebrown	-2.38618	0.00404044	-1.70396	0.42001	0.0337501	0.0131706
orangered1	-2.37938	0.00404668	1.63276	0.431521	0.0336477	0.0132485
skyblue2	-2.31214	0.00491	-1.48369	0.476596	0.0325156	0.0159348
darkolivegreen4	-2.24854	0.00660295	-1.43737	0.493626	0.0314363	0.0207246
lightcyan	-2.33384	0.0046175	1.42475	0.493826	0.0328819	0.0150095
darkseagreen4	-2.26758	0.00591164	-1.39832	0.503117	0.0317667	0.0188381
darkmagenta	-2.35336	0.00442526	-1.31301	0.528193	0.0332094	0.0143665
skyblue	-2.31994	0.00479065	1.2683	0.539863	0.0326483	0.0155413
darkslateblue	-2.30982	0.00507098	1.26218	0.541727	0.0324816	0.0163457
plum3	-2.25572	0.00633702	-1.20379	0.568238	0.0315694	0.019998
plum1	-2.34421	0.0045071	1.17938	0.568835	0.0330615	0.0146431
coral1	-2.37426	0.00434106	-1.15959	0.579374	0.0335712	0.014027
coral3	-2.2863	0.00536607	1.15126	0.579549	0.032092	0.0172929
lightyellow	-2.36773	0.0043634	1.11826	0.591631	0.0334596	0.0141163
firebrick4	-2.35416	0.00442562	1.03874	0.6197	0.0332385	0.014386
skyblue4	-2.24967	0.00675477	-0.940023	0.654622	0.0314744	0.0210706
indianred4	-2.31547	0.00481117	-0.920251	0.656633	0.0325851	0.01563
blue	-2.28517	0.00550331	-0.916818	0.659743	0.0320741	0.0176348
turquoise	-2.33662	0.00463693	0.89555	0.665075	0.0329391	0.0150205
lightgreen	-2.32463	0.00472554	-0.887182	0.667855	0.0327419	0.0153489
cyan	-2.30912	0.00497548	-0.824463	0.688679	0.0324735	0.0160752
thistle2	-2.34657	0.00461154	0.83023	0.689849	0.0331061	0.0148761
lavenderblush2	-2.35047	0.00462711	0.773367	0.709693	0.0331761	0.0149065
grey60	-2.28403	0.0055852	-0.766971	0.712287	0.0320572	0.0178426
darkorange	-2.30766	0.00498294	0.746227	0.716587	0.0324528	0.0161122
plum2	-2.31738	0.00483473	0.735467	0.720482	0.0326187	0.0156684
black	-2.30378	0.00503077	0.733492	0.722777	0.0323915	0.0162737
darkgreen	-2.33517	0.00469149	-0.699652	0.735555	0.0329207	0.0151814
mediumpurple4	-2.30689	0.00502139	-0.705998	0.736511	0.0324405	0.0162212
darkviolet	-2.3048	0.00506355	0.681312	0.74259	0.0324074	0.0163462
firebrick3	-2.33269	0.00475554	-0.642299	0.756879	0.0328787	0.0153566
coral2	-2.3218	0.00476029	-0.613619	0.766897	0.0326975	0.0154531
darkturquoise	-2.28145	0.00580451	0.610665	0.767323	0.0320097	0.0184089
orangered4	-2.30362	0.0050698	-0.605531	0.770028	0.0323877	0.0163677
tan	-2.32189	0.00482457	0.602034	0.771245	0.0326937	0.0155952
darkgrey	-2.34398	0.00484273	-0.572432	0.7853	0.0330704	0.0155091
salmon	-2.31356	0.00491258	-0.557088	0.787008	0.0325526	0.0158767
darkseagreen3	-2.28527	0.00565917	0.544035	0.79348	0.0320803	0.0180107
purple	-2.31886	0.00484954	-0.491628	0.81326	0.0326437	0.0156795
honeydew1	-2.29011	0.00549746	-0.475611	0.819099	0.0321598	0.0175634
pink4	-2.27223	0.0066956	0.455645	0.827534	0.0318598	0.0206889
antiquewhite4	-2.3065	0.00500159	0.419703	0.837431	0.0324384	0.0161682
thistle	-2.28532	0.00586991	0.417507	0.840674	0.0320803	0.0185384
yellow3	-2.3112	0.00492954	0.411676	0.842773	0.0325144	0.0159376
darkred	-2.33808	0.00516088	-0.403381	0.847833	0.0329707	0.0163466
brown4	-2.32423	0.00491532	-0.389602	0.851874	0.0327354	0.0158052
brown2	-2.31585	0.00488351	0.338801	0.869894	0.0325971	0.0158
white	-2.32251	0.00497249	0.319323	0.878183	0.0327076	0.0159677
palevioletred3	-2.32204	0.00497187	-0.310561	0.881498	0.0327022	0.0159907
sienna4	-2.31568	0.00491672	-0.257674	0.901145	0.0325939	0.0158825
orangered3	-2.30612	0.00502969	0.219082	0.915428	0.0324315	0.0162394
mediumpurple1	-2.3118	0.0049452	0.189634	0.92702	0.0325283	0.0159798
indianred3	-2.3187	0.00528788	0.168121	0.936273	0.0326449	0.0168037
paleturquoise	-2.30352	0.0051773	-0.161293	0.937783	0.0323888	0.0166388
sienna3	-2.30393	0.00524235	0.12131	0.953333	0.0323962	0.016798
navajowhite2	-2.30809	0.00497908	-0.0405441	0.98435	0.0324661	0.0160959
midnightblue	-2.30903	0.00496893	0.0323636	0.987554	0.0324821	0.0160629
thistle1	-2.30868	0.00494972	0.0230151	0.991091	0.0324763	0.0160156
royalblue	-2.30896	0.00506602	0.013229	0.994896	0.0324809	0.016309
