# Supplementary material for: Novel MicroRNA-Regulated Transcript Networks Are Associated with Chemotherapy Response in Ovarian Cancer
Source: Int J Mol Sci. 2022 Apr 28;23(9):4875. doi: 10.3390/ijms23094875 (PMC9101651; doi:10.3390/ijms23094875)
Supplement: Supplementary file 1 [file ijms-23-04875-s001.zip › Table S8 - eQTL results and annotation.xlsx]

## Sheet: Table_S8
Supplementary Table S8. Cis-eQTLs associated with the expression of significant miRNAs and mRNAs.
SNP Position	rsID	Transcript ID	Gene ID	Statistic	P-value	FDR	Beta	eQTL	GWAS	GRASP	Motifs	GENCODE id	GENCODE name	GENCODE direction	GENCODE distance	dbSNP functional annotation	GWAS Phenotype (GRASP)	GWAS PMID (GRASP)
Differential expression analysis results
19:54232893	rs111531254	ENST00000472198	TTYH1	-7.14806	2.66e-11	1.23e-06	-1891.69	.	.	.	HNF4_known1;HNF4_known8;Mef2_disc3;Mef2_known5	ENSG00000207987.1	MIR518E	5	198	.	0	0
19:54235227	rs79339718	ENST00000472198	TTYH1	-6.86857	1.24e-10	4.62e-06	-1800.26	.	.	.	GR_disc1;GR_known4;RXRA_known4;ZBTB7A_known1	ENSG00000207803.1	MIR518A1	3	882	.	0	0
19:54232893	rs111531254	ENST00000492920	TTYH1	-6.64668	4.12e-10	1.27e-05	-935.934	.	.	.	HNF4_known1;HNF4_known8;Mef2_disc3;Mef2_known5	ENSG00000207987.1	MIR518E	5	198	.	0	0
19:54235227	rs79339718	ENST00000492920	TTYH1	-6.39337	1.58e-09	3.82e-05	-890.56	.	.	.	GR_disc1;GR_known4;RXRA_known4;ZBTB7A_known1	ENSG00000207803.1	MIR518A1	3	882	.	0	0
2:176711221	rs72926586	ENST00000249501	HOXD10	-6.28961	2.72e-09	5.92e-05	-814.686	GTEx2015_v6,Skin_Sun_Exposed_Lower_leg,KIAA1715,2.31674852157982e-06	.	.	Mef2_known1	ENSG00000235047.1	AC016751.3	5	50842	.	0	0
11:34213873	rs11032546	ENST00000528987	CD59	-6.2823	2.82e-09	6.13e-05	-657.055	.	.	.	NF-Y_known2;Pbx3_disc1;RFX5_disc2;RXRA_known5;TCF11::MafG	ENSG00000166016.4	ABTB2	0	0	INT	0	0
2:176606506	rs111636975	ENST00000249501	HOXD10	-6.1192	6.54e-09	0.000120512	-856.059	.	.	.	Mef2_known6	ENSG00000235047.1	AC016751.3	5	155557	.	0	0
11:62166008	rs76865126	ENST00000377892	SLC3A2	-5.93258	1.69e-08	0.000252215	-4118.88	.	.	.	AP-2_disc2;EBF_disc1;EBF_known1;NF-kappaB_disc2;Zic_4	ENSG00000162174.8	ASRGL1	3	5125	.	0	0
6:52556337	rs55706232	hsa.mir.206_hg18.6.52117158.52117179..	miR-206	-5.84944	2.39052e-08	0.000213232	-169.148	.	.	.	Smad_1	ENSG00000096092.5	TMEM14A	3	4950	.	0	0
8:102474371	rs1264592	ENST00000519597	ANKRD46	-5.66887	6.23e-08	0.00069217	-413.655	.	.	.	HDAC2_disc6;Pax-4_2;SP2_disc2	ENSG00000254024.1	KB-1562D12.1	0	0	INT	0	0
8:102477742	rs670006	ENST00000519597	ANKRD46	-5.66887	6.23e-08	0.00069217	-413.655	.	.	.	Foxa_disc2;Foxp1;NF-I_2	ENSG00000254024.1	KB-1562D12.1	0	0	INT	0	0
2:176686313	N/A	ENST00000249501	HOXD10	-5.63183	7.47e-08	0.000791041	-694.577	#N/A	#N/A	#N/A	#N/A	#N/A	#N/A	#N/A	#N/A	#N/A	#N/A	#N/A
7:143019366	rs79790719	ENST00000354434	ZYX	-5.62031	7.9e-08	0.000825805	-8863.59	.	.	.	RXRA_known5	ENSG00000188037.6	CLCN1	0	0	INT	0	0
2:231771202	rs73992965	ENST00000441378	AC018738.2	-5.45368	1.76e-07	0.00152033	-1993.6	.	.	.	SP2_disc2;VDR_1	ENSG00000135898.5	GPR55	3	830	.	0	0
11:61623793	rs2526678	ENST00000377892	SLC3A2	-5.40158	2.26e-07	0.00180923	-3564.81	GTEx2015_v6,Testis,POLR2G,1.15693422450243e-06;Westra2013,Whole_Blood,C11orf10,2.5085587190138518E-15;Westra2013,Whole_Blood,FTHL16|BEST1,4.72593852629029E-6	25646338,Trans fatty acid levels,8E-8	22286219,Serum Bis/DB,2.80E-67;22286219,Serum Bis/FA,1.07E-51;22286219,Serum CH2/DB,1.56E-44;22286219,Serum DB/FA,9.17E-32;22286219,Serum FAw3/FA,1.22E-14;22286219,Serum FAw3/FAw67,2.46E-12;22286219,Serum FAw3/FAw9S,1.44E-15;22286219,Serum Gp/Tot-C,1.17E-10;22286219,Serum LA/DHA,1.24E-15;22286219,Serum LA/FAw67,3.53E-67;22286219,Serum LA/PUFA,5.76E-158;22286219,Serum PUFA,2.73E-74;23281178,Serum …	MZF1::1-4_3;Pdx1_2	ENSG00000134824.9	FADS2	0	0	INT	Triglycerides(0.0053),HDL cholesterol(0.0001),Fasting blood glucose(0.0000),Total cholesterol change with statins(0.0097),LDL cholesterol change with statins(0.0132),Total cholesterol(0.0000),Triglycerides(0.0000),HDL cholesterol(0.0000),LDL cholesterol(0.0000),Height(0.0103),Urinary albumin-to-creatinine ratio(0.0047),Plasma alpha-linolenic acid levels(0.0000),Plasma eicosapentaenoic acid levels…	19060906;19060906;20081858;20339536;20339536;20686565;20686565;20686565;20686565;20881960;21355061;21829377;21829377;21829377;21909115;23281178;23281178;22286219;22286219;22286219;22484627;22286219;22286219;23362303;22286219;22286219;22286219;23281178;22286219;22286219;23362303;22286219;22286219
22:22578991	rs8142651	ENST00000390305	IGLV3-25	-5.36565	2.68e-07	0.00204794	-18436.7	.	.	.	MZF1::1-4_2;Pax-5_known2	ENSG00000211642.2	IGLV10-54	3	9330	.	0	0
19:50593494	rs139303708	ENST00000594768	KLK11	-5.35916	2.76e-07	0.00209686	-3271.14	.	.	.	BDP1_disc3;Ik-1_2	ENSG00000204666.3	CTD-2126E3.1	3	23443	.	0	0
14:107095259	rs201076896	ENST00000390596	IGHV4-4	-5.35514	2.81e-07	0.00212746	-7360.88	.	.	.	NRSF_disc8;Pax-4_5;Rad21_disc2;TCF12_disc6	ENSG00000211970.2	IGHV4-61	0	0	.	0	0
6:7278273	rs62393610	ENST00000283147	BMP6	-5.32704	3.21e-07	0.00235079	-987.904	GTEx2015_v6,Artery_Tibial,SSR1,4.08632037838668e-06	.	.	CTCF_disc10;NF-kappaB_disc2	ENSG00000238221.1	RP11-69L16.4	0	0	.	0	0
14:64709171	rs796811923	ENST00000545908	MTHFD1	-5.32447	3.25e-07	0.00237154	-250.075	#N/A	#N/A	#N/A	#N/A	#N/A	#N/A	#N/A	#N/A	#N/A	0	0
6:8676452	rs72829962	ENST00000283147	BMP6	-5.31388	3.41e-07	0.00246584	-1037.85	GTEx2015_v6,Heart_Left_Ventricle,RP11-314C16.1,1.40404743394229e-07	.	.	CEBPA_1;CEBPB_known1;CEBPB_known3;CEBPB_known6;Hoxc6;SF1;p300_disc2	ENSG00000251164.1	HULC	3	22372	INT	0	0
12:120886134	rs34872230	ENST00000551150	RPLP0	-5.28222	3.96e-07	0.00275598	-264.894	.	.	.	Foxp1;HDAC2_disc6;Zfp105;p300_disc5	ENSG00000111780.8	GATC	0	0	INT	0	0
19:35655472	rs56347218	ENST00000392178	TBCB	-5.25006	4.6e-07	0.00307113	-393.329	.	.	.	Pax-8_2	ENSG00000089327.8	FXYD5	0	0	INT	0	0
14:107095259	rs201076896	ENST00000390616	IGHV4-34	-5.22392	5.19e-07	0.00336688	-7407.88	.	.	.	NRSF_disc8;Pax-4_5;Rad21_disc2;TCF12_disc6	ENSG00000211970.2	IGHV4-61	0	0	.	0	0
2:177246935	rs183703483	ENST00000249501	HOXD10	-5.15958	6.99e-07	0.00421297	-538.181	GTEx2015_v6,Heart_Left_Ventricle,AC009336.24,1.90631805488514e-07;GTEx2015_v6,Heart_Left_Ventricle,HOXD-AS1,1.18436657755912e-06	.	.	Foxp1;HDAC2_disc6;HMG-IY_2;Irf_disc3;Pax-4_4;Pax-4_5;Zfp105;p300_disc5	ENSG00000265186.1	AC068706.2	3	24	.	0	0
6:8359791	rs70982174	ENST00000283147	BMP6	-5.1482	7.37e-07	0.00437513	-961.573	.	.	.	CIZ;Foxp3;RREB-1_1;STAT_known11	ENSG00000234763.1	RP11-203H2.2	5	16534	.	0	0
12:119952039	rs879502234	ENST00000551150	RPLP0	-5.14406	7.51e-07	0.00443015	-311.778	#N/A	#N/A	#N/A	#N/A	#N/A	#N/A	#N/A	#N/A	#N/A	0	0
1:766007	rs61768174	hsa.mir.200b_hg18.1.1092403.1092426..	miR-200b	-5.12918	7.70471e-07	0.00256578	-497.266	GTEx2015_v6,Adipose_Subcutaneous,RP4-669L17.10,9.02494269893211e-07;GTEx2015_v6,Adipose_Visceral_Omentum,RP4-669L17.10,1.4892673138937e-05;GTEx2015_v6,Artery_Tibial,LINC00115,2.90166851730942e-08;GTEx2015_v6,Artery_Tibial,RP4-669L17.10,9.97814432712827e-09;GTEx2015_v6,Brain_Cerebellum,LINC00115,1.97876549982686e-06;GTEx2015_v6,Cells_EBV-transformed_lymphocytes,RP4-669L17.10,2.27890483674493e-06;G…	.	.	.	ENSG00000228794.2	RP11-206L10.11	0	0	INT	0	0
2:88427838	rs80154774	ENST00000490686	IGKV1-17	-5.12576	8.17e-07	0.00470855	-12641.1	GTEx2015_v6,Adipose_Subcutaneous,THNSL2,3.15892196574343e-11;GTEx2015_v6,Adipose_Visceral_Omentum,THNSL2,1.60023014248112e-06;GTEx2015_v6,Artery_Aorta,THNSL2,2.26602981046015e-08;GTEx2015_v6,Artery_Tibial,THNSL2,8.27653057948415e-09;GTEx2015_v6,Brain_Caudate_basal_ganglia,THNSL2,1.16858660735411e-07;GTEx2015_v6,Brain_Cerebellar_Hemisphere,THNSL2,1.28683608248889e-05;GTEx2015_v6,Brain_Cerebellum,T…	.	.	Gm397;Pou2f2_known5	ENSG00000163586.5	FABP1	5	202	.	0	0
6:8782621	rs12200552	ENST00000283147	BMP6	-5.10607	8.94e-07	0.00503159	-1006.54	GTEx2015_v6,Heart_Left_Ventricle,RP11-314C16.1,2.54589163287087e-07	.	.	.	ENSG00000230939.1	RP11-314C16.1	5	1789	INT	0	0
14:107095259	rs201076896	ENST00000390609	IGHV3-23	-5.10197	9.11e-07	0.00510436	-12732.5	.	.	.	NRSF_disc8;Pax-4_5;Rad21_disc2;TCF12_disc6	ENSG00000211970.2	IGHV4-61	0	0	.	0	0
14:107095259	rs201076896	ENST00000390619	IGHV4-39	-5.08299	9.93e-07	0.00543524	-22354.8	.	.	.	NRSF_disc8;Pax-4_5;Rad21_disc2;TCF12_disc6	ENSG00000211970.2	IGHV4-61	0	0	.	0	0
2:88427838	rs80154774	ENST00000464162	IGKV1-6	-5.07404	1.03e-06	0.00559068	-7445.01	GTEx2015_v6,Adipose_Subcutaneous,THNSL2,3.15892196574343e-11;GTEx2015_v6,Adipose_Visceral_Omentum,THNSL2,1.60023014248112e-06;GTEx2015_v6,Artery_Aorta,THNSL2,2.26602981046015e-08;GTEx2015_v6,Artery_Tibial,THNSL2,8.27653057948415e-09;GTEx2015_v6,Brain_Caudate_basal_ganglia,THNSL2,1.16858660735411e-07;GTEx2015_v6,Brain_Cerebellar_Hemisphere,THNSL2,1.28683608248889e-05;GTEx2015_v6,Brain_Cerebellum,T…	.	.	Gm397;Pou2f2_known5	ENSG00000163586.5	FABP1	5	202	.	0	0
16:85901656	rs74938561	ENST00000262426	FOXF1	-5.059	1.11e-06	0.00588537	-505.035	.	.	.	PRDM1_known1	ENSG00000140968.5	IRF8	5	30752	.	0	0
16:85904222	rs62052470	ENST00000262426	FOXF1	-5.059	1.11e-06	0.00588537	-505.035	.	.	.	Evi-1_4;Foxp1;Gfi1_1;HDAC2_disc6;Nanog_disc2;Pax-4_4;Pax-4_5;Pou2f2_known1;Pou2f2_known10;Zfp105;p300_disc5	ENSG00000140968.5	IRF8	5	28186	.	0	0
3:194745571	rs7638854	ENST00000457233	LINC00969	-5.00956	1.39e-06	0.00689124	-633.942	.	.	.	E2F_known9	ENSG00000173950.11	XXYLT1	3	43436	.	0	0
11:61695146	rs2524292	ENST00000377892	SLC3A2	-5.00565	1.41e-06	0.00697333	-3236.18	.	.	22286219,Serum Bis/DB,1.38E-13;22286219,Serum Bis/FA,5.94E-11;22286219,Serum LA/FAw67,3.16E-16;22286219,Serum LA/PUFA,1.23E-36;22286219,Serum PUFA,5.48E-16	GATA_disc6;Pax-4_4;Pax-4_5;Pou2f2_disc2;Znf143_known1	ENSG00000167994.7	RAB3IL1	5	7404	.	Serum Bis/FA(0.0000),Serum Bis/DB(0.0000),Serum PUFA(0.0000),Serum LA/FAw67(0.0000),Serum LA/PUFA(0.0000)	22286219;22286219;22286219;22286219;22286219
11:61699827	rs2736604	ENST00000377892	SLC3A2	-5.00565	1.41e-06	0.00697333	-3236.18	.	.	22286219,Serum LA/FAw67,6.20E-13;22286219,Serum LA/PUFA,6.29E-17	SRF_known2	ENSG00000200898.1	U6	5	5538	.	Serum LA/FAw67(0.0000),Serum LA/PUFA(0.0000)	22286219;22286219
11:61705521	rs2736601	ENST00000377892	SLC3A2	-5.00565	1.41e-06	0.00697333	-3236.18	.	.	22286219,Serum LA/FAw67,8.10E-12;22286219,Serum LA/PUFA,2.50E-18	Foxd1_2;Foxo_3;Foxo_4;Maf_known3;PLZF;Smad_1	ENSG00000200898.1	U6	3	48	.	Chronic kidney disease(0.0083),Fibrotic idiopathic interstitial pneumonias (pulmonary fibrosis)(0.0000),Serum LA/FAw67(0.0000),Serum LA/PUFA(0.0000)	20383146;23583980;22286219;22286219
12:132471628	rs36083974	ENST00000488441	RPS11P5	-4.96464	1.7e-06	0.0079429	-864.432	.	.	.	.	ENSG00000183495.8	EP400	0	0	INT	0	0
22:22565515	rs61146270	ENST00000390305	IGLV3-25	-4.95638	1.76e-06	0.00815401	-16340	.	.	.	CTCF_disc10;E2A_1;E2A_2;E2A_5;Nanog_disc3;TBX5_2;TCF12_disc1;Zbtb3	ENSG00000211642.2	IGLV10-54	5	3668	.	0	0
9:133229311	rs914976	ENST00000372314	AIF1L	-4.95563	1.77e-06	0.00817455	-1113	.	.	.	.	ENSG00000148357.11	HMCN2	0	0	INT	HOMA-IR(0.0419),Rheumatoid arthritis(0.0462),Years of education(0.0393),College completion(0.0188)	20081858;20453842;23722424;23722424
2:88427838	rs80154774	ENST00000496168	IGKV1-5	-4.95137	1.8e-06	0.00827971	-27270.5	GTEx2015_v6,Adipose_Subcutaneous,THNSL2,3.15892196574343e-11;GTEx2015_v6,Adipose_Visceral_Omentum,THNSL2,1.60023014248112e-06;GTEx2015_v6,Artery_Aorta,THNSL2,2.26602981046015e-08;GTEx2015_v6,Artery_Tibial,THNSL2,8.27653057948415e-09;GTEx2015_v6,Brain_Caudate_basal_ganglia,THNSL2,1.16858660735411e-07;GTEx2015_v6,Brain_Cerebellar_Hemisphere,THNSL2,1.28683608248889e-05;GTEx2015_v6,Brain_Cerebellum,T…	.	.	Gm397;Pou2f2_known5	ENSG00000163586.5	FABP1	5	202	.	0	0
22:22568900	rs5995664	ENST00000390305	IGLV3-25	-4.94915	1.82e-06	0.00833682	-16316.2	GTEx2015_v6,Colon_Transverse,IGLV10-54,2.30163027147063e-06;GTEx2015_v6,Lung,IGLV10-54,7.50152223442564e-07;GTEx2015_v6,Whole_Blood,IGLV10-54,2.92130328119781e-06	.	.	CTCF_disc10;Nanog_disc3;Zbtb3	ENSG00000211642.2	IGLV10-54	5	283	.	0	0
8:28097738	rs1113351	ENST00000316403	CLU	-4.93589	1.93e-06	0.00869262	-3228.51	GTEx2015_v6,Adrenal_Gland,ELP3,2.92638388337162e-07	.	.	DMRT5;Ik-3;PLZF	ENSG00000253690.1	RP11-380I10.4	3	9841	.	0	0
12:132660721	rs12813277	ENST00000488441	RPS11P5	-4.93524	1.93e-06	0.00870892	-906.516	.	.	.	Ik-1_1;Pax-5_known4;THAP1_disc1	ENSG00000256576.1	RP13-977J11.2	3	10565	.	0	0
20:1625815	rs8116439	ENST00000438552	SNRPB	-4.93133	1.97e-06	0.00880468	-1123.59	GTEx2015_v6,Whole_Blood,RP4-576H24.5,1.05010958018906e-07	.	.	CTCF_disc9	ENSG00000089012.9	SIRPG	0	0	INT	0	0
20:1630228	rs73080784	ENST00000438552	SNRPB	-4.93133	1.97e-06	0.00880468	-1123.59	GTEx2015_v6,Whole_Blood,RP4-576H24.5,2.92856386593331e-08	.	.	Foxj2_2	ENSG00000089012.9	SIRPG	0	0	INT	0	0
20:1634986	rs73080796	ENST00000438552	SNRPB	-4.93133	1.97e-06	0.00880468	-1123.59	GTEx2015_v6,Whole_Blood,RP4-576H24.5,2.21026656971682e-09	.	.	AIRE_1;Cdx;Hoxa9	ENSG00000089012.9	SIRPG	0	0	INT	0	0
20:1637493	rs73082608	ENST00000438552	SNRPB	-4.93133	1.97e-06	0.00880468	-1123.59	GTEx2015_v6,Whole_Blood,RP4-576H24.5,1.45226063809164e-08	.	.	FXR_1;FXR_2;FXR_3;VDR_1	ENSG00000089012.9	SIRPG	0	0	INT	0	0
20:1644244	rs73082636	ENST00000438552	SNRPB	-4.93133	1.97e-06	0.00880468	-1123.59	GTEx2015_v6,Whole_Blood,RP4-576H24.5,1.51282276025076e-08	.	.	.	ENSG00000242348.2	Metazoa_SRP	5	2761	.	0	0
20:1648293	rs73082701	ENST00000438552	SNRPB	-4.93133	1.97e-06	0.00880468	-1123.59	GTEx2015_v6,Whole_Blood,RP4-576H24.5,2.59243158249273e-08	.	.	Pou1f1_1;Pou2f2_known5;Pou2f2_known8;Pou3f3;Pou6f1_2	ENSG00000242348.2	Metazoa_SRP	3	1008	.	0	0
20:1651056	rs11696633	ENST00000438552	SNRPB	-4.93133	1.97e-06	0.00880468	-1123.59	GTEx2015_v6,Whole_Blood,RP4-576H24.5,4.91818085363993e-08	.	.	Egr-1_disc4;Foxc1_2;NRSF_known3;Nrf-2_3;Pax-4_4;Pou3f2_2	ENSG00000242348.2	Metazoa_SRP	3	3771	.	0	0
2:176719631	rs67668653	ENST00000249501	HOXD10	-4.93107	1.97e-06	0.00880897	-555.669	.	.	.	STAT_disc6	ENSG00000235047.1	AC016751.3	5	42432	.	0	0
6:8730954	rs72831708	ENST00000283147	BMP6	-4.9198	2.07e-06	0.00913361	-959.9	GTEx2015_v6,Heart_Left_Ventricle,RP11-314C16.1,2.82422385387924e-07	.	.	Foxd1_1;NF-AT	ENSG00000230939.1	RP11-314C16.1	5	53456	INT	0	0
9:136592499	rs2254109	ENST00000485706	RPL7A	-4.89312	2.33e-06	0.00991317	-1666.93	.	.	.	NRSF_disc3	ENSG00000123453.11	SARDH	0	0	INT	0	0
14:107095259	rs201076896	ENST00000390630	IGHV4-61	-4.85752	2.73e-06	0.0110856	-4954.05	.	.	.	NRSF_disc8;Pax-4_5;Rad21_disc2;TCF12_disc6	ENSG00000211970.2	IGHV4-61	0	0	.	0	0
14:107095259	rs201076896	ENST00000390626	IGHV5-51	-4.85207	2.8e-06	0.0112685	-15229.6	.	.	.	NRSF_disc8;Pax-4_5;Rad21_disc2;TCF12_disc6	ENSG00000211970.2	IGHV4-61	0	0	.	0	0
12:50441434	rs78674612	ENST00000257860	PRPH	-4.85149	2.8e-06	0.0112863	-177.9	.	.	.	Ets_known9	ENSG00000110881.6	ASIC1	5	9896	.	0	0
9:36757311	rs10973056	ENST00000335119	CCIN	-4.8505	2.82e-06	0.0113248	-158.575	.	.	.	.	ENSG00000266255.1	MIR4475	3	66224	.	0	0
12:132679818	N/A	ENST00000488441	RPS11P5	-4.84782	2.85e-06	0.0114153	-825.239	#N/A	#N/A	#N/A	#N/A	#N/A	#N/A	#N/A	#N/A	#N/A	#N/A	#N/A
12:132808125	rs35989743	ENST00000488441	RPS11P5	-4.84782	2.85e-06	0.0114153	-825.239	.	.	.	Ascl2;E2A_2;E2A_5;ZEB1_known3;ZEB1_known4	ENSG00000182870.8	GALNT9	0	0	.	0	0
12:132810881	rs34217441	ENST00000488441	RPS11P5	-4.84782	2.85e-06	0.0114153	-825.239	.	.	.	ETF;Pax-5_known3;SRF_disc2;Sin3Ak-20_disc7;YY1_disc5	ENSG00000182870.8	GALNT9	0	0	.	0	0
19:50539226	rs548655289	ENST00000594768	KLK11	-4.82146	3.2e-06	0.0123774	-2735.08	#N/A	#N/A	#N/A	#N/A	#N/A	#N/A	#N/A	#N/A	#N/A	0	0
8:101522503	rs16898460	ENST00000519597	ANKRD46	-4.79719	3.56e-06	0.0132997	-362.705	.	.	.	Gfi1_1;Gfi1_2;Gfi1b;Myc_disc6;TCF4_known1	ENSG00000186106.7	ANKRD46	0	0	.	Weight in Type 2 diabetes(0.0006),Lp-PLA2 activity(0.0293),Urinary albumin-to-creatinine ratio(0.0150),Refractive error(0.0135)	17463246;20442857;21355061;23474815
6:52435823	rs72929193	hsa.mir.206_hg18.6.52117158.52117179..	miR-206	-4.78825	3.58198e-06	0.00778262	-102.247	.	.	.	CEBPG;GATA_disc1;GATA_known1;GATA_known10;GATA_known4;HDAC2_disc1;HMGN3_disc2;STAT_disc4	ENSG00000065308.4	TRAM2	0	0	INT	0	0
2:177218158	rs62187583	ENST00000249501	HOXD10	-4.78547	3.75e-06	0.0137653	-480.956	.	.	.	.	ENSG00000128654.9	MTX2	3	15404	.	0	0
20:1620747	rs142173212	ENST00000438552	SNRPB	-4.77686	3.89e-06	0.0141182	-1067.77	GTEx2015_v6,Thyroid,SIRPB1,1.23080106538739e-05;GTEx2015_v6,Whole_Blood,RP4-576H24.5,2.87731210084582e-07	.	.	Foxp1;Gcm1;Pax-4_4	ENSG00000089012.9	SIRPG	0	0	INT	0	0
6:52583184	rs7770011	hsa.mir.206_hg18.6.52117158.52117179..	miR-206	-4.76638	3.94321e-06	0.00828806	-126.162	.	.	.	.	ENSG00000244067.1	GSTA2	3	31712	.	0	0
19:10368050	rs8111930	ENST00000314646	DNM2	-4.76589	4.08e-06	0.0145906	-513.634	Westra2013,Whole_Blood,P2RY11|EIF3G,6.415864588647445E-6	.	21829388,Gene expression of ENST00000393796///P2RY11 in blood,1.5E-03	Myc_known5;Myf_3;Myf_4;Rad21_disc6;SREBP_known1;SREBP_known2;SREBP_known4;Zfp410	ENSG00000105364.8	MRPL4	0	0	INT	Plasma soluble intercellular adhesion molecule 1 (ICAM-1) (females)(0.0000),Rheumatoid arthritis(0.0159),Soluble intercellular adhesion molecule 1 (ICAM-1)(0.0000),Atopy(0.0000),Allergic rhinitis(0.0001),Gene expression of ENST00000393796///P2RY11 in blood(0.0015),Diastolic blood pressure (DBP)(0.0018),Systolic blood pressure (SBP)(0.0123),Refractive error(0.0393),Advanced age-related macular deg…	18604267;18668548;21533024;21625490;21625490;21829388;21909115;21909115;23474815;23455636
14:106984987	rs140722053	ENST00000390597	IGHV2-5	-4.76378	4.12e-06	0.0146821	-9347.6	.	.	.	Evi-1_4;Foxp1;HDAC2_disc6;PLZF;TATA_known1;Zfp105;p300_disc5	ENSG00000187156.4	LINC00221	3	7986	.	0	0
4:74755056	rs74637775	ENST00000395748	AREG	-4.7612	4.17e-06	0.0147946	-425.485	GTEx2015_v6,Cells_Transformed_fibroblasts,PF4,9.5739672764627e-07	.	.	.	ENSG00000163739.4	CXCL1	3	18096	.	0	0
6:7186801	rs34695416	ENST00000283147	BMP6	-4.73857	4.6e-06	0.0158067	-855.82	.	.	.	LUN-1	ENSG00000124782.14	RREB1	0	0	INT	0	0
3:194675498	rs77870522	ENST00000457233	LINC00969	-4.73415	4.69e-06	0.0159981	-661.004	.	.	.	FAC1;Foxi1;Foxj2_1;Foxp1;RREB-1_2;Sox_13;Zfp105	ENSG00000173950.11	XXYLT1	3	113509	.	0	0
7:141823778	rs6950928	ENST00000311737	PRSS1	-4.72477	4.88e-06	0.0164485	-15493.4	.	.	.	Dbx1;Evi-1_4;Foxa_known2;Foxa_known4;Foxd3;Foxo_3;Foxp1;HDAC2_disc6;HMG-IY_2;Irf_disc3;Pax-4_4;TATA_known1;Zfp105;p300_disc5	ENSG00000257743.3	RP11-1220K2.2	0	0	INT	0	0
1:766007	rs61768174	hsa.mir.200b_hg18.1.1092403.1092425..	miR-200b	-4.71717	4.88944e-06	0.0096115	-1744.58	GTEx2015_v6,Adipose_Subcutaneous,RP4-669L17.10,9.02494269893211e-07;GTEx2015_v6,Adipose_Visceral_Omentum,RP4-669L17.10,1.4892673138937e-05;GTEx2015_v6,Artery_Tibial,LINC00115,2.90166851730942e-08;GTEx2015_v6,Artery_Tibial,RP4-669L17.10,9.97814432712827e-09;GTEx2015_v6,Brain_Cerebellum,LINC00115,1.97876549982686e-06;GTEx2015_v6,Cells_EBV-transformed_lymphocytes,RP4-669L17.10,2.27890483674493e-06;G…	.	.	.	ENSG00000228794.2	RP11-206L10.11	0	0	INT	0	0
19:50660525	rs79189122	ENST00000594768	KLK11	-4.71778	5.03e-06	0.0167952	-2683.31	.	.	.	Nrf-2_2;Pou2f2_known5;Pou5f1_disc2	ENSG00000161652.7	IZUMO2	0	0	INT	0	0
14:106984987	rs140722053	ENST00000390626	IGHV5-51	-4.68165	5.88e-06	0.018707	-21816.2	.	.	.	Evi-1_4;Foxp1;HDAC2_disc6;PLZF;TATA_known1;Zfp105;p300_disc5	ENSG00000187156.4	LINC00221	3	7986	.	0	0
8:101527505	rs17349757	ENST00000519597	ANKRD46	-4.66808	6.24e-06	0.0194489	-347.156	.	.	.	CEBPB_known4;Myc_disc7;THAP1_disc1	ENSG00000186106.7	ANKRD46	0	0	.	Weight in Type 2 diabetes(0.0003),Urinary albumin-to-creatinine ratio(0.0230),Refractive error(0.0117)	17463246;21355061;23474815
8:101530652	rs62515180	ENST00000519597	ANKRD46	-4.66808	6.24e-06	0.0194489	-347.156	.	.	.	Arid3a_2;Dbx1;Dbx2;Hmx_2;Hoxc6;Lhx3_1;Msx-1_2;Nkx2_10;Nkx2_8;Pax7;Pou3f4;RORalpha1_2;Sox_5	ENSG00000186106.7	ANKRD46	0	0	.	0	0
8:101540153	rs11555216	ENST00000519597	ANKRD46	-4.66808	6.24e-06	0.0194489	-347.156	.	.	.	.	ENSG00000186106.7	ANKRD46	0	0	SYN	0	0
8:101544213	rs75860132	ENST00000519597	ANKRD46	-4.66808	6.24e-06	0.0194489	-347.156	.	.	.	CTCF_known1;GATA_disc3;NERF1a;SMC3_disc1;SP1_disc3;Tel2;ZBTB33_known1	ENSG00000186106.7	ANKRD46	0	0	INT	0	0
8:101549095	rs76375344	ENST00000519597	ANKRD46	-4.66808	6.24e-06	0.0194489	-347.156	.	.	.	.	ENSG00000186106.7	ANKRD46	0	0	INT	0	0
8:101553629	rs62515840	ENST00000519597	ANKRD46	-4.66808	6.24e-06	0.0194489	-347.156	.	.	.	Bcl6b;STAT_known14;STAT_known15	ENSG00000186106.7	ANKRD46	0	0	INT	0	0
8:101559383	rs62515842	ENST00000519597	ANKRD46	-4.66808	6.24e-06	0.0194489	-347.156	.	.	.	SF1;T3R	ENSG00000153487.11	ING1	3	18401	.	0	0
8:101563592	rs62515844	ENST00000519597	ANKRD46	-4.66808	6.24e-06	0.0194489	-347.156	.	.	.	.	ENSG00000186106.7	ANKRD46	0	0	INT	0	0
8:101566764	rs771037504	ENST00000519597	ANKRD46	-4.66808	6.24e-06	0.0194489	-347.156	#N/A	#N/A	#N/A	#N/A	#N/A	#N/A	#N/A	#N/A	#N/A	0	0
8:101571084	rs62513860	ENST00000519597	ANKRD46	-4.66808	6.24e-06	0.0194489	-347.156	.	.	.	Foxa_disc5;Gsc;Obox6;Otx2;Pbx3_known1;Pou3f1;STAT_known15	ENSG00000186106.7	ANKRD46	0	0	INT	0	0
1:742990	rs202009397	hsa.mir.200b_hg18.1.1092403.1092426..	miR-200b	-4.65951	6.27816e-06	0.0113658	-416.218	.	.	.	Nkx2_4	ENSG00000241768.1	RP11-206L10.9	0	0	.	0	0
3:131381649	rs28495140	ENST00000336375	ACPP	-4.65796	6.52e-06	0.0200251	-1687.08	.	.	.	Mef2_disc2;Mef2_disc3;Pou2f2_known8	ENSG00000196353.7	CPNE4	0	0	INT	0	0
6:52536628	rs72936886	hsa.mir.206_hg18.6.52117158.52117179..	miR-206	-4.64852	6.583e-06	0.011742	-117.892	GTEx2015_v6,Artery_Tibial,RP1-152L7.5,7.13374882005662e-06	.	.	.	ENSG00000096092.5	TMEM14A	0	0	INT	0	0
8:28148113	rs34861086	ENST00000316403	CLU	-4.64872	6.78e-06	0.0205635	-2872.33	GTEx2015_v6,Adrenal_Gland,ELP3,3.23331600145077e-07	.	.	Irx;PLZF;Pou3f2_2	ENSG00000253690.1	RP11-380I10.4	0	0	.	0	0
19:1700391	rs77835408	ENST00000586054	OAZ1	-4.64793	6.8e-06	0.0206066	-2503.05	.	.	.	BCL_disc10;CAC-binding-protein;CACD_2;CCNT2_disc2;CTCF_disc9;ELF1_disc3;ERalpha-a_disc4;Egr-1_known2;Ets_disc9;Irf_disc4;Nr2f2;Rad21_disc10;SMC3_disc3;SP1_known2;SRF_disc2;STAT_disc7;UF1H3BETA;YY1_disc5;ZNF219;Znf143_disc4	ENSG00000071564.9	TCF3	5	48064	.	0	0
8:101574577	rs62513862	ENST00000519597	ANKRD46	-4.63607	7.16e-06	0.0213022	-344.611	.	.	.	EBF_disc2	ENSG00000186106.7	ANKRD46	5	2564	.	0	0
8:101578563	rs199931427	ENST00000519597	ANKRD46	-4.63607	7.16e-06	0.0213022	-344.611	.	.	.	Cdx;Dbx1;Evi-1_4;Fox;Foxa_known1;Foxa_known2;Foxa_known3;Foxa_known4;Foxf2;Foxi1;Foxj1_1;Foxj1_2;Foxj2_1;Foxk1;Foxl1_1;Foxp1;HDAC2_disc6;HMG-IY_2;Mef2_disc1;Mef2_known5;Ncx_2;TATA_known1;Zfp105;p300_disc3;p300_disc5	ENSG00000186106.7	ANKRD46	5	6550	.	0	0
4:74730921	rs3111693	ENST00000395748	AREG	-4.62632	7.46e-06	0.0218629	-404.387	Westra2013,Whole_Blood,PF4V1,2.2286381729956215E-9	.	21886157,Serum ratio of (1-heptadecanoylglycerophosphocholine)/(laurylcarnitine),3.90E-04	Pbx-1_1;Pou4f3	ENSG00000163739.4	CXCL1	5	4188	.	LDL cholesterol(0.0295),Alzheimer's disease(0.0292),2 hour glucose(0.0293),Serum ratio of (1-heptadecanoylglycerophosphocholine)/(laurylcarnitine)(0.0004)	19060906;20061627;20081857;21886157
4:74770962	rs353041	ENST00000395748	AREG	-4.6214	7.62e-06	0.0221846	-404.519	.	.	.	.	ENSG00000163739.4	CXCL1	3	34002	.	0	0
4:74773643	rs353034	ENST00000395748	AREG	-4.6214	7.62e-06	0.0221846	-404.519	.	.	.	GR_known1;STAT_disc6	ENSG00000163739.4	CXCL1	3	36683	.	0	0
4:74776218	rs629315	ENST00000395748	AREG	-4.6214	7.62e-06	0.0221846	-404.519	Westra2013,Whole_Blood,PF4V1,8.077002000991287E-8	.	.	Evi-1_2;HDAC2_disc6	ENSG00000163739.4	CXCL1	3	39258	.	LDL cholesterol(0.0085),2 hour glucose(0.0239),LDL cholesterol(0.0286),Adiponectin levels(0.0269)	19060906;20081857;20339536;22479202
14:107095259	rs201076896	ENST00000390613	IGHV3-30	-4.61765	7.74e-06	0.0223984	-16681.2	.	.	.	NRSF_disc8;Pax-4_5;Rad21_disc2;TCF12_disc6	ENSG00000211970.2	IGHV4-61	0	0	.	0	0
6:52566341	rs57485925	hsa.mir.206_hg18.6.52117158.52117179..	miR-206	-4.6036	7.98386e-06	0.0133663	-118.507	.	.	.	ATF3_disc1;BHLHE40_known1;BHLHE40_known2;Myc_disc1;NF-E2_disc2;TFE	ENSG00000096092.5	TMEM14A	3	14954	.	0	0
20:1466298	rs780180031	ENST00000438552	SNRPB	-4.60411	8.2e-06	0.0233081	-769.508	#N/A	#N/A	#N/A	#N/A	#N/A	#N/A	#N/A	#N/A	#N/A	0	0
9:136588497	rs2427999	ENST00000485706	RPL7A	-4.59734	8.44e-06	0.0237625	-1504.13	.	.	.	Maf_known2	ENSG00000123453.11	SARDH	0	0	INT	LDL cholesterol(0.0204),Salmonella-induced pyroptosis(0.0482)	20339536;22837397
14:107183382	rs3213598	ENST00000390619	IGHV4-39	-4.59124	8.66e-06	0.0241619	-18259.4	GTEx2015_v6,Lung,IGHV2-70,7.47489450135179e-07;GTEx2015_v6,Whole_Blood,IGHV2-70,8.08761623634656e-07	.	.	ERalpha-a_disc1;ERalpha-a_known4;Esr2;NF-kappaB_disc2;PU.1_known2;PU.1_known3;STAT_known5;Zic_2	ENSG00000211974.2	IGHV2-70	5	4043	.	0	0
1:110638859	rs79247538	ENST00000369769	KCNA3	-4.58452	8.91e-06	0.0246539	-227.948	.	.	.	BCL_disc4;Nkx2_9;PU.1_disc3;Pax-5_disc3;RBP-Jkappa_1;SP1_disc3;Spz1_1;UF1H3BETA;VDR_2;Zfp281	ENSG00000258673.1	RP4-773N10.6	0	0	.	0	0
6:7265912	rs62393598	ENST00000283147	BMP6	-4.58289	8.98e-06	0.024771	-755.47	.	.	.	Bbx;Hoxd10;Isl2;LXR_1;MZF1::1-4_1;Nkx6-1_1;Pou2f2_known2	ENSG00000124783.8	SSR1	3	2626	.	0	0
20:1681535	rs73069328	ENST00000438552	SNRPB	-4.57468	9.29e-06	0.0253729	-1107.34	GTEx2015_v6,Whole_Blood,RP4-576H24.5,1.19641088945023e-07	.	.	.	ENSG00000242348.2	Metazoa_SRP	3	34250	.	0	0
20:1692185	rs11699191	ENST00000438552	SNRPB	-4.57468	9.29e-06	0.0253729	-1107.34	GTEx2015_v6,Whole_Blood,RP4-576H24.5,3.09857144414717e-07	.	.	ERalpha-a_disc4;Irf_known9;STAT_disc3	ENSG00000242348.2	Metazoa_SRP	3	44900	.	0	0
9:129761300	rs550054415	ENST00000497825	RPL12	-4.57178	9.41e-06	0.0255708	-4168.79	#N/A	#N/A	#N/A	#N/A	#N/A	#N/A	#N/A	#N/A	#N/A	0	0
22:23721416	rs77522594	ENST00000390305	IGLV3-25	-4.57017	9.47e-06	0.0256703	-14923	GTEx2015_v6,Artery_Tibial,ZDHHC8P1,1.2848025026096e-06;GTEx2015_v6,Lung,ZDHHC8P1,1.01127412922125e-06;GTEx2015_v6,Nerve_Tibial,ZDHHC8P1,5.961574578537e-11;GTEx2015_v6,Skin_Not_Sun_Exposed_Suprapubic,ZDHHC8P1,5.92617249997593e-06;GTEx2015_v6,Thyroid,ZDHHC8P1,1.11736498829518e-09	.	.	Pax-6_2	ENSG00000236611.1	AP000343.2	3	50735	INT	0	0
6:52570374	rs72940870	hsa.mir.206_hg18.6.52117158.52117179..	miR-206	-4.55985	9.62217e-06	0.0151582	-117.326	.	.	.	Ets_known6;Ets_known7;Rad21_disc2;TATA_disc3;TR4_disc1	ENSG00000096092.5	TMEM14A	3	18987	.	0	0
1:110650772	rs56778419	ENST00000369769	KCNA3	-4.56308	9.76e-06	0.0261936	-223.487	GTEx2015_v6,Testis,STRIP1,3.36631567110324e-06	.	.	STAT_disc6	ENSG00000258673.1	RP4-773N10.6	0	0	.	0	0
19:50643871	rs183479060	ENST00000594768	KLK11	-4.56254	9.78e-06	0.0262358	-2613.52	.	.	.	Foxa_known4;Pou2f2_disc2;Zfp105	ENSG00000161652.7	IZUMO2	3	11933	.	0	0
19:50645931	rs112355396	ENST00000594768	KLK11	-4.56254	9.78e-06	0.0262358	-2613.52	.	.	.	GATA_known12;GATA_known3;Lmo2-complex_2;SZF1-1	ENSG00000161652.7	IZUMO2	3	9873	.	0	0
19:50651680	rs943472662	ENST00000594768	KLK11	-4.56254	9.78e-06	0.0262358	-2613.52	#N/A	#N/A	#N/A	#N/A	#N/A	#N/A	#N/A	#N/A	#N/A	0	0
10:36601749	rs35972362	ENST00000374704	CCNY	-4.54887	1.04e-05	0.0272722	-371.973	.	.	.	Pou1f1_1;Pou3f1;Pou3f2_2;Pou3f2_3;Pou5f1_disc2	ENSG00000237002.1	RP11-92J19.3	5	125794	.	0	0
10:36620531	rs1125555	ENST00000374704	CCNY	-4.54887	1.04e-05	0.0272722	-371.973	.	.	.	Hdx	ENSG00000237002.1	RP11-92J19.3	5	107012	.	Cystatin C in serum(0.0450),Acute lung injury following major trauma(0.0019)	20383146;22295056
10:36606664	rs2796784	ENST00000374704	CCNY	-4.52569	1.14e-05	0.0290994	-365.734	.	.	.	.	ENSG00000237002.1	RP11-92J19.3	5	120879	.	Acute lung injury following major trauma(0.0032)	22295056
10:36609777	rs1779871	ENST00000374704	CCNY	-4.52569	1.14e-05	0.0290994	-365.734	.	.	.	E2F_disc3;ELF1_disc3;Myc_disc10	ENSG00000237002.1	RP11-92J19.3	5	117766	.	0	0
10:36614471	rs1779872	ENST00000374704	CCNY	-4.52569	1.14e-05	0.0290994	-365.734	.	.	.	CDP_5;Hbp1	ENSG00000237002.1	RP11-92J19.3	5	113072	.	0	0
10:36623864	rs2800100	ENST00000374704	CCNY	-4.52569	1.14e-05	0.0290994	-365.734	.	.	.	BCL_disc7;Ets_disc5;Sin3Ak-20_disc4	ENSG00000237002.1	RP11-92J19.3	5	103679	.	Cystatin C in serum(0.0460),Acute lung injury following major trauma(0.0019)	20383146;22295056
10:36626633	rs2796789	ENST00000374704	CCNY	-4.52569	1.14e-05	0.0290994	-365.734	.	.	.	Sox_14;Sox_4	ENSG00000237002.1	RP11-92J19.3	5	100910	.	Acute lung injury following major trauma(0.0045)	22295056
16:85898547	rs11861580	ENST00000262426	FOXF1	-4.52535	1.14e-05	0.0291304	-431.257	.	.	.	Foxp1;RREB-1_1	ENSG00000140968.5	IRF8	5	33861	.	Fasting blood glucose change in response to hydrochlorothiazide(0.0000)	23400010
9:36447122	rs779508688	ENST00000335119	CCIN	-4.51497	1.2e-05	0.0299841	-185.214	#N/A	#N/A	#N/A	#N/A	#N/A	#N/A	#N/A	#N/A	#N/A	0	0
16:1498777	rs35939214	ENST00000563067	MLST8	-4.50694	1.24e-05	0.0306591	-298.863	GTEx2015_v6,Adipose_Subcutaneous,CCDC154,6.70680436236803e-07;GTEx2015_v6,Adipose_Subcutaneous,CLCN7,1.42493998100922e-08;GTEx2015_v6,Adipose_Subcutaneous,LA16c-390E6.5,1.08248139783541e-07;GTEx2015_v6,Artery_Tibial,CCDC154,5.83332863556032e-08;GTEx2015_v6,Artery_Tibial,CLCN7,4.52104104220148e-06;GTEx2015_v6,Colon_Transverse,CCDC154,1.83841960650452e-08;GTEx2015_v6,Esophagus_Mucosa,LA16c-390E6.4,…	.	.	AP-1_disc10;AP-2_known1;AP-2_known2;BCL_disc8;BCL_disc9;BHLHE40_disc2;CCNT2_disc2;CHD2_disc3;E2F_disc3;E2F_disc7;ELF1_disc3;Egr-1_disc6;Egr-1_known3;Ets_disc9;GCM;HEY1_disc2;Irf_disc4;Klf7;MAZ;Myc_disc10;Nrf1_disc3;Pou2f2_disc2;SP1_known2;SRF_disc2;STAT_disc7;TATA_disc10;YY1_disc3;YY1_disc4;YY1_disc5;ZBTB33_disc2;Znf143_disc3;Znf143_disc4;p300_disc8	ENSG00000103249.12	CLCN7	0	0	INT	0	0
16:1502379	rs35721219	ENST00000563067	MLST8	-4.50694	1.24e-05	0.0306591	-298.863	GTEx2015_v6,Adipose_Subcutaneous,CCDC154,9.17322663488575e-07;GTEx2015_v6,Adipose_Subcutaneous,CLCN7,6.99564144595199e-08;GTEx2015_v6,Adipose_Subcutaneous,LA16c-390E6.5,5.58985153062335e-07;GTEx2015_v6,Artery_Tibial,CCDC154,8.65231273100846e-08;GTEx2015_v6,Artery_Tibial,CLCN7,5.86318936203789e-06;GTEx2015_v6,Colon_Transverse,CCDC154,1.16692999047378e-08;GTEx2015_v6,Esophagus_Mucosa,LA16c-390E6.4,…	.	.	E2A_1	ENSG00000260051.1	LA16c-390E6.4	0	0	INT	0	0
10:36650812	rs769278416	ENST00000374704	CCNY	-4.49841	1.28e-05	0.0314102	-371.944	#N/A	#N/A	#N/A	#N/A	#N/A	#N/A	#N/A	#N/A	#N/A	0	0
14:106984987	rs140722053	ENST00000390619	IGHV4-39	-4.49657	1.29e-05	0.0315825	-29671.2	.	.	.	Evi-1_4;Foxp1;HDAC2_disc6;PLZF;TATA_known1;Zfp105;p300_disc5	ENSG00000187156.4	LINC00221	3	7986	.	0	0
6:8259506	rs12194736	ENST00000283147	BMP6	-4.49595	1.3e-05	0.031642	-705.732	.	.	.	Dbx1;FAC1;Fox;Foxa_known1;Foxa_known2;Foxa_known4;Foxd3;Foxi1;Foxj1_1;Foxj1_2;Foxj2_1;Foxk1;Foxl1_1;Foxo_1;Foxo_3;Foxp1;HDAC2_disc6;HNF1_1;HNF1_6;HNF1_7;Hoxd8;Ncx_2;Nkx6-1_3;Nkx6-2;Pou4f3;Pou6f1_1;Sox_15;Sox_18;Sox_19;Sox_2;Sox_6;TATA_known1;Zfp105	ENSG00000232234.1	RP11-203H2.1	5	68877	.	0	0
6:52574324	rs72940884	hsa.mir.206_hg18.6.52117158.52117179..	miR-206	-4.48771	1.30541e-05	0.018519	-114.391	.	.	.	SIX5_known2;Sox_2	ENSG00000096092.5	TMEM14A	3	22937	.	0	0
6:52577722	rs9474307	hsa.mir.206_hg18.6.52117158.52117179..	miR-206	-4.48771	1.30541e-05	0.018519	-114.391	.	.	.	Arid3a_2;HP1-site-factor;Irf_known8	ENSG00000096092.5	TMEM14A	3	26335	.	HDL cholesterol(0.0275);Triglycerides change with statins(0.0359);LDL cholesterol(0.0359);Total cholesterol(0.0387)	19060906;20339536;20686565;20686565
20:1529192	rs73077000	ENST00000438552	SNRPB	-4.48995	1.33e-05	0.0321822	-1013.71	GTEx2015_v6,Adipose_Subcutaneous,SIRPB1,1.46119375253182e-06;GTEx2015_v6,Lung,SIRPB1,4.32667082180379e-10;GTEx2015_v6,Whole_Blood,RP4-576H24.5,6.81530243832249e-10;GTEx2015_v6,Whole_Blood,SIRPB1,4.2088772675882e-06	.	.	SRF_known1;SRF_known2;SRF_known3;SRF_known5	ENSG00000125900.8	SIRPD	0	0	INT	0	0
8:28127281	rs2722914	ENST00000316403	CLU	-4.47259	1.43e-05	0.0337189	-2780.61	GTEx2015_v6,Adrenal_Gland,ELP3,4.45334116535887e-07	.	.	Dbx1;Pbx-1_1;Pbx-1_4;Pou3f2_1	ENSG00000253690.1	RP11-380I10.4	0	0	.	0	0
6:52548182	rs140487172	hsa.mir.206_hg18.6.52117158.52117179..	miR-206	-4.46558	1.43245e-05	0.0196998	-110.298	.	.	.	GLI;HNF4_known5;Myf_1;NRSF_disc5;RXRA_disc2;Znf143_disc3;Znf143_disc4	ENSG00000096092.5	TMEM14A	0	0	INT	0	0
6:52553017	rs72938824	hsa.mir.206_hg18.6.52117158.52117179..	miR-206	-4.46558	1.43245e-05	0.0196998	-110.298	.	.	.	Evi-1_5	ENSG00000096092.5	TMEM14A	3	1630	.	0	0
9:136595650	N/A	ENST00000485706	RPL7A	-4.46368	1.48e-05	0.0345251	-1478.44	#N/A	#N/A	#N/A	#N/A	#N/A	#N/A	#N/A	#N/A	#N/A	#N/A	#N/A
20:1605165	rs11699591	ENST00000438552	SNRPB	-4.45321	1.55e-05	0.035539	-990.797	GTEx2015_v6,Adipose_Subcutaneous,SIRPB1,3.79952455718993e-07;GTEx2015_v6,Lung,SIRPB1,2.39624169218606e-09;GTEx2015_v6,Whole_Blood,RP4-576H24.5,6.31773547611469e-12;GTEx2015_v6,Whole_Blood,SIRPB1,2.95029781492996e-08	.	22685416,Gene expression of SIRPB1 (probeID ILMN_1733997) in temporal cortex in Alzheimer's disease cases and controls,0.00004391	Evi-1_4;Hoxa7_1	ENSG00000101307.11	SIRPB1	5	4457	.	Lung function, predicted ratio of forced expiratory volume in 1 second (FEV1) to forced vital capacity (FVC) (FEV1/FVC)(0.0005),HOMA-B(0.0215),Systolic blood pressure (SBP)(0.0319),College completion(0.0198),Gene expression of SIRPB1 (probeID ILMN_1733997) in temporal cortex in Alzheimer's disease cases and controls(0.0000)	19300500;20081858;21909115;23722424;22685416
8:101592213	rs62513865	ENST00000519597	ANKRD46	-4.44217	1.62e-05	0.0366072	-326.606	.	.	.	.	ENSG00000174226.4	SNX31	0	0	INT	0	0
14:107162686	rs78857163	ENST00000390609	IGHV3-23	-4.44112	1.63e-05	0.0367051	-8181.28	GTEx2015_v6,Colon_Transverse,IGHV2-70,8.36408581056557e-08;GTEx2015_v6,Colon_Transverse,IGHV3-66,1.07185234303607e-05;GTEx2015_v6,Esophagus_Mucosa,IGHV2-70,1.31079811184759e-05;GTEx2015_v6,Lung,IGHV2-70,1.42336468941345e-05;GTEx2015_v6,Whole_Blood,IGHV1-69,3.10348744718973e-12;GTEx2015_v6,Whole_Blood,IGHV2-70,1.37121422316329e-23	.	.	GR_disc1	ENSG00000211973.2	IGHV1-69	3	7244	.	0	0
14:107183382	rs3213598	ENST00000390596	IGHV4-4	-4.44035	1.63e-05	0.0367841	-5580.36	GTEx2015_v6,Lung,IGHV2-70,7.47489450135179e-07;GTEx2015_v6,Whole_Blood,IGHV2-70,8.08761623634656e-07	.	.	ERalpha-a_disc1;ERalpha-a_known4;Esr2;NF-kappaB_disc2;PU.1_known2;PU.1_known3;STAT_known5;Zic_2	ENSG00000211974.2	IGHV2-70	5	4043	.	0	0
10:36629114	rs4007196	ENST00000374704	CCNY	-4.43907	1.64e-05	0.0369177	-360.117	.	.	.	Pax-3_2;Pax-4_5	ENSG00000237002.1	RP11-92J19.3	5	98429	.	0	0
2:88530454	rs76734941	ENST00000490686	IGKV1-17	-4.4377	1.65e-05	0.0370577	-9918.19	GTEx2015_v6,Adipose_Subcutaneous,THNSL2,5.2537453106447e-09;GTEx2015_v6,Adipose_Visceral_Omentum,THNSL2,3.28845409065371e-07;GTEx2015_v6,Artery_Aorta,THNSL2,1.19950345900244e-05;GTEx2015_v6,Artery_Coronary,THNSL2,1.88254286203868e-06;GTEx2015_v6,Artery_Tibial,THNSL2,8.71694335207513e-09;GTEx2015_v6,Brain_Cortex,THNSL2,6.12465605364105e-08;GTEx2015_v6,Cells_Transformed_fibroblasts,THNSL2,3.8426542…	.	.	NF-AT;NF-AT1;Sox_2	ENSG00000202012.1	RNY4P15	5	1270	.	0	0
6:52592092	rs9474309	hsa.mir.206_hg18.6.52117158.52117179..	miR-206	-4.43153	1.65142e-05	0.021654	-113.112	.	.	.	Mef2_disc1;Mef2_known5;SIX5_disc4;Sox_18;Sox_19;Sox_3;Sox_7	ENSG00000244067.1	GSTA2	3	22804	.	0	0
1:110645327	rs17025426	ENST00000369769	KCNA3	-4.42806	1.72e-05	0.0380207	-216.457	.	22589738,Visceral adipose tissue/subcutaneous adipose tissue ratio,2E-6	.	.	ENSG00000258673.1	RP4-773N10.6	0	0	.	Total cholesterol change with statins(0.0232),Total cholesterol(0.0314),Rheumatoid arthritis(0.0191),Visceral adipose tissue to subcutaneous adipose tissue ratio(0.0000)	20339536;20339536;20453842;22589738
20:1654287	rs73085016	ENST00000438552	SNRPB	-4.42028	1.77e-05	0.0388296	-1045.8	GTEx2015_v6,Whole_Blood,RP4-576H24.5,1.88365726886648e-09	.	.	CTCF_disc4;p300_disc5	ENSG00000242348.2	Metazoa_SRP	3	7002	.	0	0
20:1678750	rs73069315	ENST00000438552	SNRPB	-4.42028	1.77e-05	0.0388296	-1045.8	.	.	.	DMRT4;Foxa_disc5;Foxp1;HDAC2_disc6;Irf_disc3;Irf_known5;Irf_known6;Irf_known9;Pax-4_4;Pax-5_disc4;p300_disc5	ENSG00000242348.2	Metazoa_SRP	3	31465	.	0	0
10:36633258	rs1539718	ENST00000374704	CCNY	-4.41936	1.78e-05	0.0389263	-354.447	.	.	.	Irx	ENSG00000237002.1	RP11-92J19.3	5	94285	.	Cystatin C in serum(0.0310),Acute lung injury following major trauma(0.0088)	20383146;22295056
10:36636171	rs373136042	ENST00000374704	CCNY	-4.41936	1.78e-05	0.0389263	-354.447	#N/A	#N/A	#N/A	#N/A	#N/A	#N/A	#N/A	#N/A	#N/A	0	0
1:29800853	rs6698944	ENST00000363217	SNORA73B	-4.4138	1.82e-05	0.0395505	-4297.53	.	.	.	.	ENSG00000266678.1	AL139151.1	3	41778	.	Total cholesterol(0.0083)	20339536
8:28472431	rs73232987	ENST00000316403	CLU	-4.40119	1.92e-05	0.0408759	-2472.34	.	.	.	Hoxb3;Nkx1-1	ENSG00000012232.4	EXTL3	0	0	.	0	0
8:101597298	rs16898602	ENST00000519597	ANKRD46	-4.39691	1.95e-05	0.0413363	-294.754	.	.	.	Zbtb12	ENSG00000174226.4	SNX31	0	0	INT	Refractive error(0.0100)	23474815
14:107183382	rs3213598	ENST00000390616	IGHV4-34	-4.38956	2.01e-05	0.0421571	-5677.74	GTEx2015_v6,Lung,IGHV2-70,7.47489450135179e-07;GTEx2015_v6,Whole_Blood,IGHV2-70,8.08761623634656e-07	.	.	ERalpha-a_disc1;ERalpha-a_known4;Esr2;NF-kappaB_disc2;PU.1_known2;PU.1_known3;STAT_known5;Zic_2	ENSG00000211974.2	IGHV2-70	5	4043	.	0	0
1:742990	rs202009397	hsa.mir.200b_hg18.1.1092403.1092425..	miR-200b	-4.38361	2.01475e-05	0.0246077	-1488.08	.	.	.	Nkx2_4	ENSG00000241768.1	RP11-206L10.9	0	0	.	0	0
3:131387073	rs4854782	ENST00000336375	ACPP	-4.38551	2.05e-05	0.0426085	-1547.13	.	.	.	Crx_2;Gsc;Ik-1_1;Lhx3_2;Obox3	ENSG00000196353.7	CPNE4	0	0	INT	LDL cholesterol(0.0033),Fasting blood glucose(0.0295),Advanced age-related macular degeneration (choroidal neovascularization) vs. no AMD(0.0284)	19060906;20081858;23455636
3:131389663	rs199639595	ENST00000336375	ACPP	-4.38551	2.05e-05	0.0426085	-1547.13	.	.	.	FAC1;Foxa_known2;Foxd3;Foxj1_2;Foxk1;Foxo_2;Foxo_3;Foxp1;HDAC2_disc6;Mef2_known1;Nanog_disc2;Pax-4_4;Pax-4_5;SIX5_disc4;Sox_13;Sox_19;Sox_2;Sox_6;Sox_7;Zfp105;p300_disc5	ENSG00000196353.7	CPNE4	0	0	INT	0	0
3:131398330	rs9828015	ENST00000336375	ACPP	-4.38551	2.05e-05	0.0426085	-1547.13	.	.	.	Foxa_known1;Foxd3;Pbx-1_3;TCF4_known1	ENSG00000196353.7	CPNE4	0	0	INT	0	0
3:131401739	rs7639398	ENST00000336375	ACPP	-4.38551	2.05e-05	0.0426085	-1547.13	.	.	.	KAP1_disc2	ENSG00000196353.7	CPNE4	0	0	INT	0	0
14:64912028	rs79278964	ENST00000545908	MTHFD1	-4.37977	2.1e-05	0.0432612	-173.358	.	.	.	Hoxa9;Pdx1_2;Pou5f1_disc1	ENSG00000258824.1	CTD-2555O16.2	0	0	INT	0	0
8:28465519	rs112094106	ENST00000316403	CLU	-4.37762	2.12e-05	0.0435219	-2581.29	.	.	.	BDP1_disc3;LUN-1	ENSG00000012232.4	EXTL3	0	0	.	0	0
14:65432602	rs4899156	ENST00000545908	MTHFD1	-4.37631	2.13e-05	0.043672	-163.832	GTEx2015_v6,Adipose_Subcutaneous,CHURC1,1.66651590087984e-18;GTEx2015_v6,Adipose_Subcutaneous,RAB15,7.9466118896939e-06;GTEx2015_v6,Adipose_Visceral_Omentum,CHURC1,4.45669434679996e-14;GTEx2015_v6,Adrenal_Gland,CHURC1,1.2818024605934e-06;GTEx2015_v6,Artery_Aorta,CHURC1,4.65465522519952e-18;GTEx2015_v6,Artery_Aorta,RAB15,6.18134163960492e-07;GTEx2015_v6,Artery_Coronary,CHURC1,1.89962119324458e-11;…	.	17873874,Gene expression of C14orf52 in CEU lymphoblastoid cell lines,2.70707E-15;22685416,Gene expression of CHURC1 (probeID ILMN_1798177) in cerebellum in Alzheimer's disease cases and controls,6.122E-16;22685416,Gene expression of CHURC1 (probeID ILMN_1798177) in temporal cortex in Alzheimer's disease cases and controls,9.022E-18	AP-2_known1;PTF1-beta	ENSG00000139998.10	RAB15	0	0	INT	Gene expression of C14orf52 in CEU lymphoblastoid cell lines(0.0000),Fasting insulin(0.0212),HOMA-IR(0.0471),LDL cholesterol change with statins(0.0201),Gene expression of CHURC1 (probeID ILMN_1798177) in temporal cortex in Alzheimer's disease cases and controls(0.0000),Gene expression of CHURC1 (probeID ILMN_1798177) in cerebellum in Alzheimer's disease cases and controls(0.0000),Advanced age-re…	17873874;20081858;20081858;20339536;22685416;22685416;23455636
20:1704960	rs11697513	ENST00000438552	SNRPB	-4.37492	2.14e-05	0.0438382	-1039.85	GTEx2015_v6,Whole_Blood,RP4-576H24.5,5.5043658022344e-07	.	.	Foxa_disc3;GR_disc5;Hlx1;ZBTB33_known1	ENSG00000242348.2	Metazoa_SRP	3	57675	.	Triglycerides(0.0216),HOMA-IR(0.0086),HOMA-B(0.0115),Fasting insulin(0.0123),College completion(0.0356),Refractive error(0.0407)	19060906;20081858;20081858;20081858;23722424;23474815
14:107095259	rs201076896	ENST00000390555	IGHGP	-4.36173	2.26e-05	0.0454361	-34350.2	.	.	.	NRSF_disc8;Pax-4_5;Rad21_disc2;TCF12_disc6	ENSG00000211970.2	IGHV4-61	0	0	.	0	0
1:118694155	rs10754369	ENST00000369448	FAM46C	-4.34479	2.42e-05	0.0474301	-6752.02	GTEx2015_v6,Artery_Tibial,WDR3,7.79029871800699e-06;GTEx2015_v6,Esophagus_Mucosa,SPAG17,8.7822729889011e-06	.	.	AP-2_known2;CTCF_disc1;CTCF_disc4;CTCF_disc5;CTCF_known1;RXRA_disc2;Rad21_disc1;Rad21_disc5;SMC3_disc1	ENSG00000155761.9	SPAG17	0	0	INT	Triglycerides change with statins(0.0108),LDL cholesterol(0.0120),Total cholesterol(0.0293)	20339536;20339536;20339536
1:118704890	N/A	ENST00000369448	FAM46C	-4.34479	2.42e-05	0.0474301	-6752.02	#N/A	#N/A	#N/A	#N/A	#N/A	#N/A	#N/A	#N/A	#N/A	#N/A	#N/A
1:118709005	rs12028950	ENST00000369448	FAM46C	-4.34479	2.42e-05	0.0474301	-6752.02	GTEx2015_v6,Artery_Tibial,WDR3,8.95161833558833e-06;GTEx2015_v6,Esophagus_Mucosa,SPAG17,6.64813821406635e-08	.	21886157,Serum ratio of (hippurate)/(hydroquinone sulfate),1.90E-04	Hoxa4;NF-I_2	ENSG00000155761.9	SPAG17	0	0	INT	LDL cholesterol(0.0065),Total cholesterol(0.0180),Triglycerides change with statins(0.0349),Serum ratio of (hippurate)/(hydroquinone sulfate)(0.0002)	20339536;20339536;20339536;21886157
1:118723695	rs10923503	ENST00000369448	FAM46C	-4.34479	2.42e-05	0.0474301	-6752.02	GTEx2015_v6,Artery_Tibial,WDR3,9.51770922940193e-06;GTEx2015_v6,Esophagus_Mucosa,SPAG17,8.85203678123694e-08	.	.	Foxp3;Sox_5	ENSG00000155761.9	SPAG17	0	0	INT	0	0
1:118731055	rs10494206	ENST00000369448	FAM46C	-4.34479	2.42e-05	0.0474301	-6752.02	GTEx2015_v6,Artery_Tibial,WDR3,2.09694787015243e-05	.	.	Arid3a_2;CCNT2_disc1;Dbx1;GATA_known14;Hoxb13;Hoxb9;Lhx3_2;Ncx_2;TAL1_disc1;VDR_4	ENSG00000155761.9	SPAG17	5	3208	.	LDL cholesterol(0.0045),Total cholesterol(0.0177),Triglycerides change with statins(0.0378)	20339536;20339536;20339536
1:118753844	rs2000392	ENST00000369448	FAM46C	-4.34479	2.42e-05	0.0474301	-6752.02	GTEx2015_v6,Esophagus_Mucosa,SPAG17,1.43919389950908e-06	.	.	Dbx1;Dbx2;Evi-1_4;Foxp1;HNF1_7;Hoxa10;Hoxa5_1;Hoxd8;Irf_disc3;Ncx_2;Nkx6-1_1;PLZF;Pax-6_3;Pou2f2_known4;Pou3f2_2;Pou3f4;Sox_19;TATA_known1;Zfp105	ENSG00000155761.9	SPAG17	5	25997	.	0	0
1:118758446	rs10494207	ENST00000369448	FAM46C	-4.34479	2.42e-05	0.0474301	-6752.02	GTEx2015_v6,Esophagus_Mucosa,SPAG17,3.14075869764627e-09	.	.	ATF3_known5;ATF3_known7;ATF3_known9;Cart1;Sox_14	ENSG00000155761.9	SPAG17	5	30599	.	0	0
17:1645221	rs72477067	ENST00000538650	NXN	-4.34462	2.42e-05	0.0474493	-213.626	.	.	.	NF-I_1;NRSF_known1	ENSG00000167711.9	SERPINF2	5	908	.	0	0
9:137026159	rs72766690	ENST00000489392	RPL7A	-4.34191	2.45e-05	0.0477865	-2496.43	GTEx2015_v6,Cells_Transformed_fibroblasts,WDR5,5.89895597378383e-07;GTEx2015_v6,Testis,WDR5,2.41799333515151e-06	.	.	CCNT2_disc2;SP1_disc3;SP1_known1;TCF12_disc5;ZBTB7A_known2;Zfp281	ENSG00000196363.4	WDR5	3	1065	.	0	0
2:176715037	rs10930712	ENST00000249501	HOXD10	-4.34017	2.47e-05	0.0480255	-462.217	.	.	.	BDP1_disc3;LUN-1	ENSG00000235047.1	AC016751.3	5	47026	.	0	0
8:28091509	rs11783776	ENST00000316403	CLU	-4.33939	2.48e-05	0.0481338	-2639.73	GTEx2015_v6,Adrenal_Gland,ELP3,3.40930154268143e-08	.	.	.	ENSG00000253690.1	RP11-380I10.4	3	16070	.	0	0
1:18480620	rs9663078	ENST00000375225	UBR4	-4.33317	2.54e-05	0.048951	-119.123	.	.	.	GR_known10;Pou5f1_disc2	ENSG00000117154.6	IGSF21	0	0	INT	HOMA-B(0.0331),Comorbid depressive syndrome and alcohol dependence(0.0145),Years of education(0.0071),College completion(0.0188)	20081858;22064162;23722424;23722424
1:159735187	rs11578060	ENST00000368089	KCNJ10	-4.3317	2.55e-05	0.0491387	-221.151	.	.	.	BDP1_disc3;GR_disc5;LUN-1	ENSG00000158716.4	DUSP23	5	15534	.	#N/A	#N/A
19:14786911	#N/A	hsa.mir.181d_hg18.19.13846724.13846744..	miR-181d	-4.23644	3.67499e-05	0.0362276	-32.2576	#N/A	#N/A	#N/A	#N/A	#N/A	#N/A	#N/A	#N/A	#N/A	#N/A	#N/A
1:793145	rs2905030	hsa.mir.200b_hg18.1.1092403.1092425..	miR-200b	-4.20299	4.20414e-05	0.03946	-1049.88	#N/A	#N/A	#N/A	#N/A	#N/A	#N/A	#N/A	#N/A	#N/A	0	0
1:910409	rs28536514	hsa.mir.200b_hg18.1.1092403.1092426..	miR-200b	-4.17175	4.76358e-05	0.0429239	-333.254	GTEx2015_v6,Esophagus_Mucosa,C1orf170,1.20593617064609e-09	.	.	ATF3_disc3;CAC-binding-protein;Egr-1_known2;Klf4;PU.1_disc3;Pou2f2_disc2;Spz1_1;TCF12_disc5;Zfp281	ENSG00000187583.5	PLEKHN1	0	0	U3	0	0
ivory network miRNAs
8:142227506	rs59437555	hsa.mir.151_hg18.8.141811871.141811890..	miR-151	-4.17215	4.756e-05	0.0428804	-31.1053	.	.	.	ATF3_disc2	ENSG00000022567.5	SLC45A4	0	0	INT	0	0
17:1156472	rs7219211	hsa.mir.212_hg18.17.1900337.1900355..	miR-212	-4.14754	5.24545e-05	0.0457457	-13.9771	.	.	.	CEBPB_known6;GR_disc4;STAT_known8;STAT_known9	ENSG00000262213.1	AC144836.1	0	0	.	0	0
16:69582549	rs71397980	hsa.mir.140_hg18.16.68524547.68524565..	miR-140	-4.12559	5.72235e-05	0.0481967	-8.24607	.	.	.	BCL_disc10;Ets_disc7;GLI;Irf_disc4;Irf_disc5;RREB-1_2;SP1_disc3;SP1_known1;Znf143_disc3	ENSG00000102908.16	NFAT5	5	16447	.	0	0
8:142227506	rs59437555	hsa.mir.151_hg18.8.141811870.141811890..	miR-151	-4.12464	5.7438e-05	0.048315	-33.5952	.	.	.	ATF3_disc2	ENSG00000022567.5	SLC45A4	0	0	INT	0	0
lightcoral network miRNAs
18:33537824	rs201848141	hsa.mir.187_hg18.18.31738832.31738853..	miR-187	-4.13827	5.44201e-05	0.0468105	-5.6066	.	.	.	BCL_disc4;EWSR1-FLI1;Foxp1;HDAC2_disc6;Irf_disc3;Irf_known9;Nanog_disc2;Pax-5_disc3;RXRA_disc4;STAT_disc3;TATA_disc7;p300_disc5	ENSG00000141428.11	C18orf21	5	14763	.	0	0
lavenderblush3 network genes
9:32462124	rs10970989	ENST00000318524	NFX1	-5.43378	1.94e-07	0.00162774	-2292.62	GTEx2015_v6,Artery_Tibial,ACO1,5.50476460955313e-06;GTEx2015_v6,Brain_Cerebellar_Hemisphere,ACO1,4.63971463076082e-07;GTEx2015_v6,Colon_Transverse,NFX1,8.98372829414585e-07;GTEx2015_v6,Muscle_Skeletal,ACO1,4.48209971088201e-06	.	.	.	ENSG00000107201.5	DDX58	0	0	INT	Triglycerides(0.0320)	19060906
9:32465289	rs10970992	ENST00000318524	NFX1	-5.43378	1.94e-07	0.00162774	-2292.62	GTEx2015_v6,Muscle_Skeletal,ACO1,4.32755302642813e-06	.	.	AP-1_known1;Foxa_disc2;Foxd1_2;Foxf1;Foxf2;HNF1_6;Hmbox1;PLZF	ENSG00000107201.5	DDX58	0	0	INT	Triglycerides(0.0210)	19060906
9:32471327	rs17217231	ENST00000318524	NFX1	-5.43378	1.94e-07	0.00162774	-2292.62	GTEx2015_v6,Muscle_Skeletal,ACO1,5.52042949414554e-06	.	.	RXRA_disc1;SF1	ENSG00000107201.5	DDX58	0	0	INT	Triglycerides(0.0249)	19060906
9:32457189	rs10970987	ENST00000318524	NFX1	-4.54141	1.07e-05	0.0278342	-1805.33	GTEx2015_v6,Artery_Tibial,ACO1,1.4483056465912e-06;GTEx2015_v6,Brain_Cerebellar_Hemisphere,ACO1,7.35444119094017e-07;GTEx2015_v6,Muscle_Skeletal,ACO1,1.58201077459508e-07;Westra2013,Whole_Blood,NDUFB6,3.459686763661131E-4	.	.	BCL_disc7;NRSF_disc7	ENSG00000107201.5	DDX58	0	0	SYN	Triglycerides(0.0056);Total cholesterol change with statins(0.0113);LDL cholesterol change with statins(0.0333);Height(0.0338)	19060906;20339536;20339536;20881960
9:32448436	rs10970982	ENST00000318524	NFX1	-4.33289	2.54e-05	0.0489888	-1696.86	GTEx2015_v6,Artery_Tibial,ACO1,3.99090563373364e-06;GTEx2015_v6,Brain_Cerebellar_Hemisphere,ACO1,8.8538055842931e-07;GTEx2015_v6,Colon_Transverse,NFX1,4.68048133802131e-06;GTEx2015_v6,Muscle_Skeletal,ACO1,1.28380826496545e-06;Ramasamy2014,Brain_aveALL,ACO1,1.18E-06	.	.	.	ENSG00000122729.12	ACO1	0	0	INT	0	0
9:32451069	rs548746772	ENST00000318524	NFX1	-4.33289	2.54e-05	0.0489888	-1696.86	#N/A	#N/A	#N/A	#N/A	#N/A	#N/A	#N/A	#N/A	#N/A	0	0
darkolivegreen network genes
8:86047530	rs4740043	ENST00000520236	C8ORF59	6.32073	2.31e-09	5.21e-05	101.929	GTEx2015_v6,Adipose_Subcutaneous,LRRCC1,9.25397529534024e-22;GTEx2015_v6,Adipose_Visceral_Omentum,LRRCC1,3.55310546178256e-07;GTEx2015_v6,Artery_Aorta,LRRCC1,2.4492982409355e-14;GTEx2015_v6,Artery_Tibial,LRRCC1,1.04935425131229e-21;GTEx2015_v6,Brain_Caudate_basal_ganglia,LRRCC1,5.0268612125057e-08;GTEx2015_v6,Brain_Cerebellar_Hemisphere,CA3,6.52847494206592e-06;GTEx2015_v6,Brain_Cerebellum,CA13,2…	.	17873877,Gene expression of C8orf59 [probe 1555241_at] in lymphoblastoid cell lines,1.70E-10;20485568,Methylation levels at chr8:86562702-86562752 [hg18 coord probe cg08872550] in Caudal pons,4.79E-08	Nrf-2_3	ENSG00000133739.11	LRRCC1	0	0	INT	Gene expression of C8orf59 [probe 1555241_at] in lymphoblastoid cell lines(0.0000);Triglycerides(0.0092);Triglycerides change with statins(0.0019);Triglycerides change with statins(0.0012);HDL cholesterol(0.0397);Methylation levels at chr8:86562702-86562752 [hg18 coord; probe cg08872550] in Caudal pons(0.0000);HDL cholesterol(0.0406);College completion(0.0382)	17873877;19060906;20031582;20339536;20339536;20485568;20686565;23722424
8:86069405	rs4357286	ENST00000520236	C8ORF59	6.29357	2.66e-09	5.82e-05	101.654	GTEx2015_v6,Adipose_Subcutaneous,LRRCC1,1.77106002744286e-23;GTEx2015_v6,Adipose_Visceral_Omentum,LRRCC1,2.0916539773734e-07;GTEx2015_v6,Artery_Aorta,LRRCC1,2.31484597009193e-13;GTEx2015_v6,Artery_Tibial,LRRCC1,2.90947735028032e-22;GTEx2015_v6,Brain_Caudate_basal_ganglia,LRRCC1,5.15318850373385e-08;GTEx2015_v6,Brain_Cerebellar_Hemisphere,CA3,1.11777529980983e-05;GTEx2015_v6,Brain_Cerebellum,CA13,…	.	.	Foxa_known1;Irf_disc3;Irf_known3;NF-I_1;RREB-1_2	ENSG00000133739.11	LRRCC1	3	11093	.	0	0
8:86075477	rs6605608	ENST00000520236	C8ORF59	6.29357	2.66e-09	5.82e-05	101.654	GTEx2015_v6,Adipose_Subcutaneous,LRRCC1,1.03402745560784e-22;GTEx2015_v6,Adipose_Visceral_Omentum,LRRCC1,2.17989569458415e-07;GTEx2015_v6,Artery_Aorta,LRRCC1,1.04863048330501e-12;GTEx2015_v6,Artery_Tibial,LRRCC1,1.02447538843018e-21;GTEx2015_v6,Brain_Caudate_basal_ganglia,LRRCC1,5.53615911148894e-08;GTEx2015_v6,Brain_Cerebellar_Hemisphere,CA3,1.11910332353834e-05;GTEx2015_v6,Brain_Cerebellum,CA13…	.	.	AP-1_known3;CDP_7;DMRT2;Hoxa10;PLZF;Pou2f2_known3;Sox_5	ENSG00000260493.1	RP11-219B4.7	3	8834	.	Triglycerides(0.0168);Triglycerides change with statins(0.0018);HDL cholesterol(0.0240);HDL cholesterol(0.0425);College completion(0.0389)	19060906;20339536;20339536;20686565;23722424
8:86149965	rs7821629	ENST00000520236	C8ORF59	6.25597	3.24e-09	6.88e-05	96.2278	GTEx2015_v6,Adipose_Subcutaneous,LRRCC1,6.96805200718373e-13;GTEx2015_v6,Adipose_Visceral_Omentum,LRRCC1,3.48486327376223e-06;GTEx2015_v6,Artery_Aorta,LRRCC1,1.60836846966207e-06;GTEx2015_v6,Artery_Tibial,LRRCC1,1.390530147788e-17;GTEx2015_v6,Brain_Caudate_basal_ganglia,LRRCC1,2.93412588074346e-06;GTEx2015_v6,Brain_Cerebellar_Hemisphere,CA3,1.61451976329853e-07;GTEx2015_v6,Brain_Cerebellum,CA13,2…	.	.	Myc_known5;Rad21_disc10	ENSG00000185015.3	CA13	0	0	.	0	0
8:86190169	rs4609189	ENST00000520236	C8ORF59	6.25597	3.24e-09	6.88e-05	96.2278	GTEx2015_v6,Adipose_Subcutaneous,LRRCC1,3.29867236084989e-13;GTEx2015_v6,Adipose_Visceral_Omentum,LRRCC1,3.4725793700322e-06;GTEx2015_v6,Artery_Aorta,LRRCC1,2.8878726580319e-06;GTEx2015_v6,Artery_Tibial,LRRCC1,5.80490646371169e-17;GTEx2015_v6,Brain_Caudate_basal_ganglia,LRRCC1,7.00905997171099e-06;GTEx2015_v6,Brain_Cerebellar_Hemisphere,CA3,1.53944215546813e-07;GTEx2015_v6,Brain_Cerebellum,CA13,1…	.	.	Zfx	ENSG00000185015.3	CA13	0	0	INT	0	0
8:86193806	rs4740047	ENST00000520236	C8ORF59	6.25597	3.24e-09	6.88e-05	96.2278	GTEx2015_v6,Adipose_Subcutaneous,LRRCC1,2.17368950849465e-13;GTEx2015_v6,Adipose_Visceral_Omentum,LRRCC1,5.47682711408296e-06;GTEx2015_v6,Artery_Aorta,LRRCC1,2.76064907254734e-06;GTEx2015_v6,Artery_Tibial,LRRCC1,1.33228017542249e-16;GTEx2015_v6,Brain_Caudate_basal_ganglia,LRRCC1,1.29325479014927e-05;GTEx2015_v6,Brain_Cerebellar_Hemisphere,CA3,1.12063535560256e-07;GTEx2015_v6,Brain_Cerebellum,CA13…	.	.	STAT_disc6	ENSG00000185015.3	CA13	0	0	U3	0	0
8:86201809	rs12541445	ENST00000520236	C8ORF59	6.25597	3.24e-09	6.88e-05	96.2278	GTEx2015_v6,Adipose_Subcutaneous,LRRCC1,9.87667459879448e-12;GTEx2015_v6,Artery_Aorta,LRRCC1,3.21900851136295e-07;GTEx2015_v6,Artery_Tibial,LRRCC1,4.45342987620648e-15;GTEx2015_v6,Brain_Caudate_basal_ganglia,LRRCC1,1.43743166718785e-05;GTEx2015_v6,Brain_Cerebellar_Hemisphere,CA3,6.3705206126583e-09;GTEx2015_v6,Brain_Cerebellum,CA13,4.81835234423967e-11;GTEx2015_v6,Brain_Cortex,CA13,1.711237911431…	.	23474282,Gene expression of C8orf59 in normal prepouch ileum,2.58213E-05;23474282,Gene expression of LRRCC1 in normal prepouch ileum,1.40469E-05	ATF3_known8;GR_disc4;Rad21_disc5;TATA_disc1;THAP1_disc1;YY1_disc1;YY1_known2;YY1_known3;YY1_known5	ENSG00000185015.3	CA13	3	5506	.	Gene expression of C8orf59 in normal prepouch ileum(0.0000);Gene expression of LRRCC1 in normal prepouch ileum(0.0000)	23474282;23474282
8:86081728	rs13269031	ENST00000520236	C8ORF59	6.25223	3.3e-09	6.99e-05	101.045	GTEx2015_v6,Adipose_Subcutaneous,LRRCC1,2.47184057033819e-22;GTEx2015_v6,Adipose_Visceral_Omentum,LRRCC1,1.11710291025298e-07;GTEx2015_v6,Artery_Aorta,LRRCC1,3.86884978245077e-12;GTEx2015_v6,Artery_Tibial,LRRCC1,2.34010526865566e-22;GTEx2015_v6,Brain_Caudate_basal_ganglia,LRRCC1,1.77840733961147e-08;GTEx2015_v6,Brain_Cerebellar_Hemisphere,CA3,2.02562742088134e-05;GTEx2015_v6,Brain_Cerebellum,CA13…	.	.	CTCF_disc8;Ets_disc7;HNF4_known5;Irf_disc5;Myf_1;NRSF_disc5;RXRA_disc2;Rad21_disc1;Rad21_disc7;SMC3_disc1;SP1_disc3;Znf143_disc4	ENSG00000260493.1	RP11-219B4.7	3	2583	.	0	0
8:86094196	rs77072840	ENST00000520236	C8ORF59	6.20637	4.18e-09	8.45e-05	100.405	.	.	.	HDAC2_disc6;Mef2_known1;Mef2_known4;Mef2_known5;Zfp105	ENSG00000133740.6	E2F5	0	0	INT	0	0
8:86058479	rs11422733	ENST00000520236	C8ORF59	6.19073	4.53e-09	9.02e-05	103.827	GTEx2015_v6,Adipose_Subcutaneous,LRRCC1,2.89435959296216e-15;GTEx2015_v6,Adipose_Visceral_Omentum,LRRCC1,5.53343862026453e-06;GTEx2015_v6,Artery_Aorta,LRRCC1,8.07972708396745e-12;GTEx2015_v6,Artery_Tibial,LRRCC1,5.72741353128958e-16;GTEx2015_v6,Brain_Cerebellum,CA13,9.21837834833979e-09;GTEx2015_v6,Brain_Cortex,CA13,8.9454461332257e-06;GTEx2015_v6,Brain_Frontal_Cortex_BA9,C8orf59,4.92954586998184…	.	.	Nanog_disc2;Pou2f2_known2;Pou2f2_known6;Pou3f3;Pou5f1_known1;Sox_13;Sox_14;Sox_4	ENSG00000133739.11	LRRCC1	3	165	.	0	0
8:86063523	rs2403089	ENST00000520236	C8ORF59	6.19073	4.53e-09	9.02e-05	103.827	GTEx2015_v6,Adipose_Subcutaneous,LRRCC1,4.05639878398284e-16;GTEx2015_v6,Adipose_Visceral_Omentum,LRRCC1,4.80300607626087e-06;GTEx2015_v6,Artery_Aorta,LRRCC1,6.11741171935324e-12;GTEx2015_v6,Artery_Tibial,LRRCC1,2.01138681579031e-16;GTEx2015_v6,Brain_Cerebellum,CA13,7.49304491719248e-09;GTEx2015_v6,Brain_Cortex,CA13,9.27200110797598e-06;GTEx2015_v6,Brain_Frontal_Cortex_BA9,C8orf59,3.7546853821189…	.	.	NF-kappaB_known4	ENSG00000133739.11	LRRCC1	3	5211	.	0	0
8:86087341	rs6605609	ENST00000520236	C8ORF59	6.1699	5.05e-09	9.83e-05	99.7023	GTEx2015_v6,Adipose_Subcutaneous,LRRCC1,2.26687961944677e-21;GTEx2015_v6,Adipose_Visceral_Omentum,LRRCC1,1.77716038968241e-07;GTEx2015_v6,Artery_Aorta,LRRCC1,5.28437683860826e-14;GTEx2015_v6,Artery_Tibial,LRRCC1,1.15110286396726e-21;GTEx2015_v6,Brain_Caudate_basal_ganglia,LRRCC1,6.79918360949473e-08;GTEx2015_v6,Brain_Cerebellar_Hemisphere,CA3,6.52847494206592e-06;GTEx2015_v6,Brain_Cerebellum,CA13…	.	.	CEBPB_disc2;Nr2f2	ENSG00000260493.1	RP11-219B4.7	0	0	.	0	0
8:85969091	rs1917252	ENST00000520236	C8ORF59	6.13869	5.92e-09	0.000111346	97.854	GTEx2015_v6,Adipose_Subcutaneous,C8orf59,2.54653999079872e-05;GTEx2015_v6,Adipose_Subcutaneous,LRRCC1,7.89463725698592e-16;GTEx2015_v6,Artery_Aorta,LRRCC1,1.12027948165013e-08;GTEx2015_v6,Artery_Tibial,LRRCC1,1.12268268148828e-16;GTEx2015_v6,Brain_Caudate_basal_ganglia,LRRCC1,1.06250893346934e-05;GTEx2015_v6,Brain_Cerebellar_Hemisphere,CA3,9.81187369579469e-06;GTEx2015_v6,Brain_Cerebellum,CA13,1.…	.	.	Pou2f2_known11;TATA_disc1	ENSG00000133739.11	LRRCC1	5	50290	.	0	0
8:86121311	rs3808538	ENST00000520236	C8ORF59	6.13408	6.06e-09	0.000113517	100.035	GTEx2015_v6,Adipose_Subcutaneous,C8orf59,1.14246380372312e-05;GTEx2015_v6,Adipose_Subcutaneous,LRRCC1,1.57255416282391e-12;GTEx2015_v6,Artery_Aorta,LRRCC1,6.90617209975442e-07;GTEx2015_v6,Artery_Tibial,LRRCC1,6.56956317106361e-13;GTEx2015_v6,Brain_Cerebellar_Hemisphere,CA3,4.48547582012575e-07;GTEx2015_v6,Brain_Cerebellum,CA13,2.16384888518019e-11;GTEx2015_v6,Brain_Cortex,CA13,1.06657064972545e-0…	.	17873877,Gene expression of C8orf59 [probe 1555241_at] in lymphoblastoid cell lines,9.60E-20;18193047,Gene expression of LOC137781 in lymphoblastoid cell lines,1.07E-26;18193047,Transcript initiation of C8orf59 in lymphoblastoid cell lines,5.91E-06	Hoxd10	ENSG00000133740.6	E2F5	0	0	INT	Gene expression of C8orf59 [probe 1555241_at] in lymphoblastoid cell lines(0.0000);Gene expression of LOC137781 in lymphoblastoid cell lines(0.0000);Transcript initiation of C8orf59 in lymphoblastoid cell lines(0.0000);2 hour glucose(0.0447);HDL cholesterol(0.0030);Triglycerides change with statins(0.0162)	17873877;18193047;18193047;20081857;20339536;20339536
8:86130623	rs6990449	ENST00000520236	C8ORF59	6.13408	6.06e-09	0.000113517	100.035	GTEx2015_v6,Adipose_Subcutaneous,C8orf59,3.4774348219662e-06;GTEx2015_v6,Adipose_Subcutaneous,LRRCC1,7.92665845515524e-12;GTEx2015_v6,Artery_Aorta,LRRCC1,9.77142709240008e-06;GTEx2015_v6,Artery_Tibial,LRRCC1,1.96692102794729e-12;GTEx2015_v6,Brain_Cerebellar_Hemisphere,CA3,5.41159378088504e-07;GTEx2015_v6,Brain_Cerebellum,CA13,2.16384888518019e-11;GTEx2015_v6,Brain_Cortex,CA13,1.06657064972545e-07…	.	23474282,Gene expression of C8orf59 in normal prepouch ileum,2.74686E-07	Osf2_2;Pou3f1	ENSG00000176731.7	C8orf59	0	0	.	2 hour glucose(0.0481);HDL cholesterol(0.0031);Triglycerides change with statins(0.0153);Gene expression of C8orf59 in normal prepouch ileum(0.0000)	20081857;20339536;20339536;23474282
8:86115686	rs4150942	ENST00000520236	C8ORF59	6.02293	1.07e-08	0.00017698	97.4977	GTEx2015_v6,Adipose_Subcutaneous,LRRCC1,2.19732597743335e-16;GTEx2015_v6,Adipose_Visceral_Omentum,LRRCC1,2.5299140848852e-07;GTEx2015_v6,Artery_Aorta,LRRCC1,9.8255164650435e-11;GTEx2015_v6,Artery_Tibial,LRRCC1,4.10578024436788e-18;GTEx2015_v6,Brain_Caudate_basal_ganglia,LRRCC1,6.86496188232587e-07;GTEx2015_v6,Brain_Cerebellar_Hemisphere,CA3,2.36821899359611e-05;GTEx2015_v6,Brain_Cerebellum,CA13,9…	.	20485568,Methylation levels at chr8:86562702-86562752 [hg18 coord probe cg08872550] in Caudal pons,5.49E-08	.	ENSG00000133740.6	E2F5	0	0	INT	Triglycerides(0.0065);HDL cholesterol(0.0246);HDL cholesterol(0.0036);Triglycerides change with statins(0.0042);Methylation levels at chr8:86562702-86562752 [hg18 coord; probe cg08872550] in Caudal pons(0.0000);HDL cholesterol(0.0200);College completion(0.0216)	19060906;19060906;20339536;20339536;20485568;20686565;23722424
8:86173311	rs7008772	ENST00000520236	C8ORF59	5.98905	1.27e-08	0.000201506	91.8216	GTEx2015_v6,Adipose_Subcutaneous,C8orf59,2.43712770890252e-06;GTEx2015_v6,Adipose_Subcutaneous,LRRCC1,1.10810830688931e-10;GTEx2015_v6,Artery_Tibial,LRRCC1,6.91706073877803e-12;GTEx2015_v6,Brain_Cerebellar_Hemisphere,CA3,8.06190693676064e-08;GTEx2015_v6,Brain_Cerebellum,CA13,2.39452695928475e-11;GTEx2015_v6,Brain_Cortex,CA13,1.99589300821147e-08;GTEx2015_v6,Brain_Frontal_Cortex_BA9,C8orf59,4.3155…	.	17873874,Gene expression of CA13 in CEU-CHB-JPT-YRI lymphoblastoid cell lines,7.66832E-07	Foxp1;RREB-1_2;Sox_13;Zfp105	ENSG00000185015.3	CA13	0	0	INT	Gene expression of CA13 in CEU-CHB-JPT-YRI lymphoblastoid cell lines(0.0000);2 hour glucose(0.0365);HDL cholesterol(0.0105);Triglycerides change with statins(0.0251)	17873874;20081857;20339536;20339536
8:85974464	rs4740036	ENST00000520236	C8ORF59	5.92049	1.79e-08	0.000264804	95.3852	GTEx2015_v6,Adipose_Subcutaneous,LRRCC1,2.55765663235971e-13;GTEx2015_v6,Artery_Aorta,LRRCC1,1.14162643860779e-06;GTEx2015_v6,Artery_Tibial,LRRCC1,6.06195545515836e-15;GTEx2015_v6,Brain_Cerebellar_Hemisphere,CA3,9.46881033172726e-06;GTEx2015_v6,Brain_Cerebellum,CA13,3.56957545381599e-07;GTEx2015_v6,Brain_Cortex,CA13,1.56747078364416e-06;GTEx2015_v6,Brain_Frontal_Cortex_BA9,C8orf59,1.6897956243418…	.	.	AP-3;Arid3a_2;Bbx;Dbx2;Hbp1;Hoxa10;Hoxa9;Hoxc6;Hoxd8;Msx-1_2;Prrx2_1;Sox_3	ENSG00000133739.11	LRRCC1	5	44917	.	0	0
8:85977012	rs7017183	ENST00000520236	C8ORF59	5.92049	1.79e-08	0.000264804	95.3852	GTEx2015_v6,Adipose_Subcutaneous,C8orf59,2.31633572615115e-05;GTEx2015_v6,Adipose_Subcutaneous,LRRCC1,7.24203352963215e-13;GTEx2015_v6,Artery_Aorta,LRRCC1,1.63015847802222e-06;GTEx2015_v6,Artery_Tibial,LRRCC1,3.38791656053288e-14;GTEx2015_v6,Brain_Cerebellum,CA13,4.38729063052153e-07;GTEx2015_v6,Brain_Cortex,CA13,3.55067774764764e-06;GTEx2015_v6,Brain_Frontal_Cortex_BA9,C8orf59,1.8936380769514e-0…	.	.	Pax-5_known4	ENSG00000133739.11	LRRCC1	5	42369	.	0	0
8:85979232	rs34134363	ENST00000520236	C8ORF59	5.92049	1.79e-08	0.000264804	95.3852	GTEx2015_v6,Adipose_Subcutaneous,LRRCC1,9.82692451358834e-12;GTEx2015_v6,Artery_Aorta,LRRCC1,3.19591361823982e-06;GTEx2015_v6,Artery_Tibial,LRRCC1,6.22845169173948e-13;GTEx2015_v6,Brain_Cerebellum,CA13,2.74061769864653e-06;GTEx2015_v6,Brain_Frontal_Cortex_BA9,C8orf59,4.80545057501222e-07;GTEx2015_v6,Cells_Transformed_fibroblasts,LRRCC1,2.70089063799467e-08;GTEx2015_v6,Colon_Transverse,LRRCC1,1.90…	.	.	Egr-1_disc6;Osr;SP1_known2	ENSG00000133739.11	LRRCC1	5	40149	.	0	0
8:86106269	rs2896453	ENST00000520236	C8ORF59	5.89633	2.02e-08	0.000291769	96.7071	GTEx2015_v6,Adipose_Subcutaneous,LRRCC1,1.3533240905621e-15;GTEx2015_v6,Adipose_Visceral_Omentum,LRRCC1,1.88727716053841e-06;GTEx2015_v6,Artery_Aorta,LRRCC1,4.2304857590818e-10;GTEx2015_v6,Artery_Tibial,LRRCC1,5.00468524127047e-13;GTEx2015_v6,Brain_Cerebellar_Hemisphere,CA3,3.01347807787709e-06;GTEx2015_v6,Brain_Cerebellum,CA13,1.02871057251344e-10;GTEx2015_v6,Brain_Cortex,CA13,1.76832917917618e-…	.	.	DMRT1;DMRT2;DMRT5;DMRT7;Foxd3;Foxp1	ENSG00000133740.6	E2F5	0	0	INT	0	0
8:86102223	rs2896452	ENST00000520236	C8ORF59	5.89349	2.05e-08	0.000295169	96.6432	GTEx2015_v6,Adipose_Subcutaneous,LRRCC1,1.97882767705606e-15;GTEx2015_v6,Adipose_Visceral_Omentum,LRRCC1,2.12109793001554e-06;GTEx2015_v6,Artery_Aorta,LRRCC1,1.92669396335087e-11;GTEx2015_v6,Artery_Tibial,LRRCC1,6.42569586692927e-15;GTEx2015_v6,Brain_Cerebellar_Hemisphere,CA3,1.17972863090774e-05;GTEx2015_v6,Brain_Cerebellum,CA13,6.36446342048659e-10;GTEx2015_v6,Brain_Cortex,CA13,7.54051573256374…	.	17873877,Gene expression of C8orf59 [probe 1555241_at] in lymphoblastoid cell lines,1.30E-12;19222302,Differential exon level expression of C8orf59 [probe 3142948] in brain cortex,3.69E-05;21829388,Gene expression of AC011773.9 in blood,9.2E-08;21829388,Gene expression of LRRCC1 in blood,6.3E-04;23474282,Gene expression of C8orf59 in normal prepouch ileum,5.51315E-06;23474282,Gene expression of L…	Cphx;Hand1_1;Hand1_2;Mef2_disc3;RXR::LXR;SETDB1_disc1	ENSG00000133740.6	E2F5	0	0	INT	Gene expression of C8orf59 [probe 1555241_at] in lymphoblastoid cell lines(0.0000);Differential exon level expression of C8orf59 [probe 3142948] in brain cortex(0.0000);HDL cholesterol(0.0042);Triglycerides change with statins(0.0100);HDL cholesterol(0.0470);Gene expression of LRRCC1 in blood(0.0006);Gene expression of AC011773.9 in blood(0.0000);Systolic blood pressure (SBP)(0.0176);Bipolar diso…	17873877;19222302;20339536;20339536;20686565;21829388;21829388;21909115;22182935;23474282;23474282
8:86134784	rs12550160	ENST00000520236	C8ORF59	5.88598	2.13e-08	0.000304226	94.2358	GTEx2015_v6,Adipose_Subcutaneous,LRRCC1,3.90546644651733e-11;GTEx2015_v6,Artery_Tibial,LRRCC1,1.93256914271997e-15;GTEx2015_v6,Brain_Cerebellum,CA13,1.13482428266894e-10;GTEx2015_v6,Breast_Mammary_Tissue,LRRCC1,6.80819946528302e-06;GTEx2015_v6,Cells_EBV-transformed_lymphocytes,LRRCC1,2.82421140542447e-06;GTEx2015_v6,Cells_Transformed_fibroblasts,LRRCC1,1.05488549565929e-06;GTEx2015_v6,Colon_Trans…	.	17873874,Gene expression of CA13 in CEU-CHB-JPT-YRI lymphoblastoid cell lines,6.76706E-09;20485568,Methylation levels at chr8:86562702-86562752 [hg18 coord probe cg08872550] in Caudal pons,6.11E-08	Myb_1;SETDB1_disc1	ENSG00000185015.3	CA13	0	0	INT	Gene expression of CA13 in CEU-CHB-JPT-YRI lymphoblastoid cell lines(0.0000);Triglycerides(0.0314);Triglycerides change with statins(0.0242);HDL cholesterol(0.0276);Serum creatinine(0.0450);Methylation levels at chr8:86562702-86562752 [hg18 coord; probe cg08872550] in Caudal pons(0.0000)	17873874;19060906;20339536;20339536;20383146;20485568
8:86156680	rs4740044	ENST00000520236	C8ORF59	5.8574	2.46e-08	0.000340136	91.2635	GTEx2015_v6,Adipose_Subcutaneous,C8orf59,5.98555793583788e-06;GTEx2015_v6,Adipose_Subcutaneous,LRRCC1,1.19082427306338e-10;GTEx2015_v6,Artery_Tibial,LRRCC1,3.6855727339499e-12;GTEx2015_v6,Brain_Cerebellar_Hemisphere,CA3,7.69243942684616e-08;GTEx2015_v6,Brain_Cerebellum,CA13,5.29869783193282e-12;GTEx2015_v6,Brain_Cortex,CA13,1.80437525934438e-08;GTEx2015_v6,Brain_Frontal_Cortex_BA9,C8orf59,3.47568…	.	17873874,Gene expression of CA13 in CEU-CHB-JPT-YRI lymphoblastoid cell lines,4.06912E-07;22233810,Gene expression change of E2F5 (ENSG00000133740) in dendritic cells after treatment with Mycobacterium tuberculosis,0.002859084;22233810,Gene expression of E2F5 (ENSG00000133740) in dendritic cells treated with Mycobacterium tuberculosis,0.002822746	.	ENSG00000185015.3	CA13	0	0	.	Gene expression of CA13 in CEU-CHB-JPT-YRI lymphoblastoid cell lines(0.0000);2 hour glucose(0.0358);HDL cholesterol(0.0075);Triglycerides change with statins(0.0242);Gene expression of E2F5 (ENSG00000133740) in dendritic cells treated with Mycobacterium tuberculosis(0.0028);Gene expression change of E2F5 (ENSG00000133740) in dendritic cells after treatment with Mycobacterium tuberculosis(0.0029)	17873874;20081857;20339536;20339536;22233810;22233810
8:86198085	rs7837275	ENST00000520236	C8ORF59	5.8574	2.46e-08	0.000340136	91.2635	GTEx2015_v6,Adipose_Subcutaneous,C8orf59,6.17675959211082e-06;GTEx2015_v6,Adipose_Subcutaneous,LRRCC1,1.21572589872332e-10;GTEx2015_v6,Artery_Tibial,LRRCC1,3.81683441161307e-12;GTEx2015_v6,Brain_Cerebellar_Hemisphere,CA3,7.53389912883555e-08;GTEx2015_v6,Brain_Cerebellum,CA13,5.38745477819542e-12;GTEx2015_v6,Brain_Cortex,CA13,1.80402355717683e-08;GTEx2015_v6,Brain_Frontal_Cortex_BA9,C8orf59,3.5316…	.	17873877,Gene expression of C8orf59 [probe 1555241_at] in lymphoblastoid cell lines,2.40E-19	GATA_known1	ENSG00000185015.3	CA13	3	1782	.	Gene expression of C8orf59 [probe 1555241_at] in lymphoblastoid cell lines(0.0000);HDL cholesterol(0.0085);Triglycerides change with statins(0.0260)	17873877;20339536;20339536
8:85994221	rs74218194	ENST00000520236	C8ORF59	5.73207	4.57e-08	0.000546395	93.856	GTEx2015_v6,Adipose_Subcutaneous,LRRCC1,1.1701245305998e-15;GTEx2015_v6,Artery_Aorta,LRRCC1,1.41611990639132e-08;GTEx2015_v6,Artery_Tibial,LRRCC1,2.98202778128687e-19;GTEx2015_v6,Brain_Caudate_basal_ganglia,LRRCC1,4.3096959097374e-06;GTEx2015_v6,Brain_Cerebellum,CA13,7.55168351770646e-08;GTEx2015_v6,Cells_Transformed_fibroblasts,LRRCC1,2.77886136922539e-08;GTEx2015_v6,Colon_Transverse,LRRCC1,7.36…	.	.	BCL_disc4;Foxp1;HDAC2_disc6;Irf_disc3;Irf_known9;NF-AT;NF-AT1;Nanog_disc2;RXRA_disc4	ENSG00000133739.11	LRRCC1	5	25160	.	0	0
8:86010145	rs56407227	ENST00000520236	C8ORF59	5.73207	4.57e-08	0.000546395	93.856	GTEx2015_v6,Adipose_Subcutaneous,LRRCC1,1.54048793567283e-16;GTEx2015_v6,Artery_Aorta,LRRCC1,2.28109567703336e-10;GTEx2015_v6,Artery_Tibial,LRRCC1,1.42003368652084e-19;GTEx2015_v6,Brain_Caudate_basal_ganglia,LRRCC1,4.203530486838e-06;GTEx2015_v6,Brain_Cerebellum,CA13,6.08126304301555e-08;GTEx2015_v6,Breast_Mammary_Tissue,LRRCC1,5.17394383074005e-06;GTEx2015_v6,Cells_Transformed_fibroblasts,LRRCC1…	.	.	Arid3a_2;Evi-1_4;Foxj1_1;Foxj1_2;Foxp1;Pou3f2_2;Zfp105	ENSG00000133739.11	LRRCC1	5	9236	.	0	0
8:86214455	rs1014303	ENST00000520236	C8ORF59	5.68927	5.64e-08	0.000642063	90.3319	GTEx2015_v6,Adipose_Subcutaneous,C8orf59,1.32902584612255e-05;GTEx2015_v6,Adipose_Subcutaneous,LRRCC1,4.33593393353049e-10;GTEx2015_v6,Artery_Aorta,LRRCC1,3.30884086526239e-05;GTEx2015_v6,Artery_Tibial,LRRCC1,7.36717630954033e-12;GTEx2015_v6,Brain_Cerebellar_Hemisphere,CA3,9.75185148305204e-08;GTEx2015_v6,Brain_Cerebellum,CA13,1.3820346210151e-11;GTEx2015_v6,Brain_Cortex,CA13,9.2707697650852e-09;…	.	.	FAC1;Foxf2;Foxo_1;Foxo_2;Foxo_3;Zfp105	ENSG00000185015.3	CA13	3	18152	.	2 hour glucose(0.0352);HOMA-B(0.0467);HDL cholesterol(0.0059);Triglycerides change with statins(0.0172)	20081857;20081858;20339536;20339536
8:86218046	rs1553015	ENST00000520236	C8ORF59	5.68927	5.64e-08	0.000642063	90.3319	GTEx2015_v6,Adipose_Subcutaneous,C8orf59,4.17138711886354e-06;GTEx2015_v6,Adipose_Subcutaneous,LRRCC1,1.89477650825482e-10;GTEx2015_v6,Artery_Tibial,LRRCC1,3.1064989832717e-12;GTEx2015_v6,Brain_Cerebellar_Hemisphere,CA3,9.75185148305204e-08;GTEx2015_v6,Brain_Cerebellum,CA13,3.70293193790716e-11;GTEx2015_v6,Brain_Cortex,CA13,9.64047441590955e-09;GTEx2015_v6,Brain_Frontal_Cortex_BA9,C8orf59,5.25421…	.	17873877,Gene expression of C8orf59 [probe 1555241_at] in lymphoblastoid cell lines,2.10E-17;19222302,Differential exon level expression of C8orf59 [probe 3142948] in peripheral blood mononuclear cells,4.89E-06;21829388,Gene expression of AC011773.9 in blood,6.6E-11;21829388,Gene expression of CA2 in blood,2.4E-04;23474282,Gene expression of C8orf59 in normal prepouch ileum,9.1179E-06	Hoxa7_1;Zic_1;Zic_3	ENSG00000185015.3	CA13	3	21743	.	Gene expression of C8orf59 [probe 1555241_at] in lymphoblastoid cell lines(0.0000);Differential exon level expression of C8orf59 [probe 3142948] in peripheral blood mononuclear cells(0.0000);2 hour glucose(0.0400);HOMA-B(0.0331);Fasting insulin(0.0483);HDL cholesterol(0.0049);Triglycerides change with statins(0.0240);Gene expression of CA2 in blood(0.0002);Gene expression of AC011773.9 in blood(0…	17873877;19222302;20081857;20081858;20081858;20339536;20339536;21829388;21829388;22182935;23297363;23474282
8:86221809	rs11989660	ENST00000520236	C8ORF59	5.68927	5.64e-08	0.000642063	90.3319	GTEx2015_v6,Adipose_Subcutaneous,C8orf59,1.32902584612255e-05;GTEx2015_v6,Adipose_Subcutaneous,LRRCC1,4.33593393353049e-10;GTEx2015_v6,Artery_Aorta,LRRCC1,3.30884086526239e-05;GTEx2015_v6,Artery_Tibial,LRRCC1,7.36717630954033e-12;GTEx2015_v6,Brain_Cerebellar_Hemisphere,CA3,9.75185148305204e-08;GTEx2015_v6,Brain_Cerebellum,CA13,1.3820346210151e-11;GTEx2015_v6,Brain_Cortex,CA13,9.2707697650852e-09;…	.	.	Mef2_known3;Mef2_known6	ENSG00000133742.9	CA1	3	18027	.	2 hour glucose(0.0437);HOMA-B(0.0412);HDL cholesterol(0.0051);Triglycerides change with statins(0.0235)	20081857;20081858;20339536;20339536
8:86227424	rs139412600	ENST00000520236	C8ORF59	5.68927	5.64e-08	0.000642063	90.3319	.	.	.	Cdx2_1;Dbx1;Dbx2;Evi-1_4;Foxa_known4;Foxd3;Foxl1_1;Foxp1;HDAC2_disc6;Hoxa10;Hoxa9;Hoxb13;Hoxb9;Hoxd10;Ncx_2;Pou3f2_2;Pou3f4;Pou4f3;Pou6f1_1;Sox_19;Sox_3	ENSG00000133742.9	CA1	3	12412	.	0	0
8:86239027	rs7833737	ENST00000520236	C8ORF59	5.68927	5.64e-08	0.000642063	90.3319	GTEx2015_v6,Adipose_Subcutaneous,C8orf59,1.32902584612255e-05;GTEx2015_v6,Adipose_Subcutaneous,LRRCC1,4.33593393353049e-10;GTEx2015_v6,Artery_Aorta,LRRCC1,3.30884086526239e-05;GTEx2015_v6,Artery_Tibial,LRRCC1,7.36717630954033e-12;GTEx2015_v6,Brain_Cerebellar_Hemisphere,CA3,9.75185148305204e-08;GTEx2015_v6,Brain_Cerebellum,CA13,1.3820346210151e-11;GTEx2015_v6,Brain_Cortex,CA13,9.2707697650852e-09;…	.	.	Foxa_known4;Foxd3;PLZF;Pou6f1_1;TATA_known1	ENSG00000133742.9	CA1	3	809	.	2 hour glucose(0.0409);HOMA-B(0.0371);HDL cholesterol(0.0054);Triglycerides change with statins(0.0218);Bipolar disorder(0.0274)	20081857;20081858;20339536;20339536;22182935
8:86248362	rs1995056	ENST00000520236	C8ORF59	5.68064	5.88e-08	0.000662467	91.3692	GTEx2015_v6,Adipose_Subcutaneous,C8orf59,1.39679209516634e-05;GTEx2015_v6,Adipose_Subcutaneous,LRRCC1,8.20783497272644e-10;GTEx2015_v6,Artery_Aorta,LRRCC1,3.31618312540059e-05;GTEx2015_v6,Artery_Tibial,LRRCC1,7.06091145343309e-12;GTEx2015_v6,Brain_Cerebellar_Hemisphere,CA3,9.77403460585349e-08;GTEx2015_v6,Brain_Cerebellum,CA13,1.39863018767186e-11;GTEx2015_v6,Brain_Cortex,CA13,9.2372723149343e-09…	.	17873877,Gene expression of C8orf59 [probe 1555241_at] in lymphoblastoid cell lines,3.40E-18	THAP1_disc1	ENSG00000133742.9	CA1	0	0	INT	Gene expression of C8orf59 [probe 1555241_at] in lymphoblastoid cell lines(0.0000);2 hour glucose(0.0423);HOMA-B(0.0370);HDL cholesterol(0.0066);Triglycerides change with statins(0.0216);Bipolar disorder(0.0286)	17873877;20081857;20081858;20339536;20339536;22182935
8:86252072	rs1303806	ENST00000520236	C8ORF59	5.68064	5.88e-08	0.000662467	91.3692	GTEx2015_v6,Adipose_Subcutaneous,C8orf59,4.69902689708449e-06;GTEx2015_v6,Adipose_Subcutaneous,LRRCC1,1.59815395898392e-10;GTEx2015_v6,Artery_Tibial,LRRCC1,4.85792240604969e-12;GTEx2015_v6,Brain_Cerebellar_Hemisphere,CA3,1.04851203644294e-07;GTEx2015_v6,Brain_Cerebellum,CA13,9.80964881595903e-11;GTEx2015_v6,Brain_Cortex,CA13,1.14636842256955e-08;GTEx2015_v6,Brain_Frontal_Cortex_BA9,C8orf59,5.1155…	.	.	.	ENSG00000133742.9	CA1	0	0	INT	0	0
8:85971792	rs36184465	ENST00000520236	C8ORF59	5.6667	6.3e-08	0.000696751	92.1437	.	.	.	Evi-1_4;FAC1;GATA_disc3;HDAC2_disc6;Irf_disc3;Irf_known9;Nanog_disc2;PRDM1_known1;Pax-4_5;Pax-5_disc4;TATA_disc7;Zfp105;p300_disc10;p300_disc5	ENSG00000133739.11	LRRCC1	5	47592	.	0	0
8:85982738	rs36190829	ENST00000520236	C8ORF59	5.64518	7e-08	0.000753325	95.014	GTEx2015_v6,Adipose_Subcutaneous,LRRCC1,8.19280544429354e-13;GTEx2015_v6,Artery_Aorta,LRRCC1,1.07441570326551e-07;GTEx2015_v6,Artery_Tibial,LRRCC1,1.55403560892734e-14;GTEx2015_v6,Brain_Cerebellum,CA13,3.8846156033846e-08;GTEx2015_v6,Brain_Cortex,CA13,1.35719137812559e-06;GTEx2015_v6,Brain_Frontal_Cortex_BA9,C8orf59,2.58358435809819e-06;GTEx2015_v6,Cells_Transformed_fibroblasts,LRRCC1,4.588918780…	.	.	Hoxa3_1;Myc_disc6;Pax-4_2;Pou2f2_known4;Pou2f2_known8	ENSG00000133739.11	LRRCC1	5	36643	.	0	0
8:85985734	rs1524652	ENST00000520236	C8ORF59	5.64518	7e-08	0.000753325	95.014	GTEx2015_v6,Adipose_Subcutaneous,LRRCC1,2.2180060282688e-13;GTEx2015_v6,Artery_Aorta,LRRCC1,2.00987524638255e-08;GTEx2015_v6,Artery_Tibial,LRRCC1,1.92477685386697e-14;GTEx2015_v6,Brain_Cerebellum,CA13,1.39883004470809e-08;GTEx2015_v6,Brain_Cortex,CA13,7.02576613501222e-06;GTEx2015_v6,Brain_Frontal_Cortex_BA9,C8orf59,1.00618510661916e-06;GTEx2015_v6,Cells_Transformed_fibroblasts,LRRCC1,8.945512471…	.	.	TATA_disc6;TFE	ENSG00000133739.11	LRRCC1	5	33647	.	0	0
8:85990249	rs6984324	ENST00000520236	C8ORF59	5.64518	7e-08	0.000753325	95.014	GTEx2015_v6,Adipose_Subcutaneous,LRRCC1,2.03539982985685e-13;GTEx2015_v6,Artery_Aorta,LRRCC1,2.04142560084749e-08;GTEx2015_v6,Artery_Tibial,LRRCC1,1.79789445092294e-14;GTEx2015_v6,Brain_Cerebellum,CA13,1.26767514803184e-08;GTEx2015_v6,Brain_Cortex,CA13,6.91209700649405e-06;GTEx2015_v6,Brain_Frontal_Cortex_BA9,C8orf59,1.03222954986191e-06;GTEx2015_v6,Cells_Transformed_fibroblasts,LRRCC1,9.05268771…	.	.	.	ENSG00000133739.11	LRRCC1	5	29132	.	0	0
8:86003823	rs74212715	ENST00000520236	C8ORF59	5.64518	7e-08	0.000753325	95.014	GTEx2015_v6,Adipose_Subcutaneous,LRRCC1,3.76117896570039e-14;GTEx2015_v6,Artery_Aorta,LRRCC1,2.36774799599615e-09;GTEx2015_v6,Artery_Tibial,LRRCC1,1.98148035722212e-14;GTEx2015_v6,Brain_Cerebellum,CA13,9.63280485990271e-09;GTEx2015_v6,Brain_Cortex,CA13,1.24064437800247e-05;GTEx2015_v6,Brain_Frontal_Cortex_BA9,C8orf59,9.88218758226756e-07;GTEx2015_v6,Cells_Transformed_fibroblasts,LRRCC1,4.32314057…	.	.	AFP1;Evi-1_5;Foxp1;Irf_known3;Nkx6-1_1;Osf2_2;Pax-4_5;Pou2f2_known2;Pou2f2_known8;SIX5_disc4	ENSG00000133739.11	LRRCC1	5	15558	.	0	0
8:86018853	rs11261468	ENST00000520236	C8ORF59	5.64518	7e-08	0.000753325	95.014	GTEx2015_v6,Adipose_Subcutaneous,LRRCC1,3.15418431543714e-14;GTEx2015_v6,Artery_Aorta,LRRCC1,3.22663298180961e-10;GTEx2015_v6,Artery_Tibial,LRRCC1,8.21532378191114e-15;GTEx2015_v6,Brain_Cerebellum,CA13,6.95693395302275e-09;GTEx2015_v6,Brain_Frontal_Cortex_BA9,C8orf59,5.15079940683979e-07;GTEx2015_v6,Cells_Transformed_fibroblasts,LRRCC1,4.56689856045364e-09;GTEx2015_v6,Colon_Transverse,LRRCC1,4.26…	.	23474282,Gene expression of LRRCC1 in normal prepouch ileum,1.79299E-05	CTCFL_disc1;INSM1;MZF1::1-4_2;MZF1::1-4_3;RXRA_known4;STAT_disc7	ENSG00000133739.11	LRRCC1	5	528	.	HDL cholesterol(0.0032);Triglycerides change with statins(0.0047);Bipolar disorder(0.0225);College completion(0.0479);Gene expression of LRRCC1 in normal prepouch ileum(0.0000)	20339536;20339536;22182935;23722424;23474282
8:86028331	rs7829144	ENST00000520236	C8ORF59	5.64518	7e-08	0.000753325	95.014	GTEx2015_v6,Adipose_Subcutaneous,LRRCC1,6.72251909784826e-12;GTEx2015_v6,Artery_Aorta,LRRCC1,4.48689314049382e-09;GTEx2015_v6,Artery_Tibial,LRRCC1,6.63105081284555e-15;GTEx2015_v6,Brain_Cerebellum,CA13,2.43658882446933e-08;GTEx2015_v6,Brain_Cortex,CA13,1.21692359374025e-05;GTEx2015_v6,Brain_Frontal_Cortex_BA9,C8orf59,4.96013236590589e-07;GTEx2015_v6,Cells_Transformed_fibroblasts,LRRCC1,7.98978420…	.	17873877,Gene expression of C8orf59 [probe 1555241_at] in lymphoblastoid cell lines,2.30E-11;19644074,Gene expression of CA13 in Fibroblasts,3.09E-05;20502693,Gene expression of LRRCC1 in peripheral blood monocytes,2.68E-06;21829388,Gene expression of AC011773.9 in blood,6.2E-07;21829388,Gene expression of LRRCC1 in blood,7.1E-04;23474282,Gene expression of LRRCC1 in normal prepouch ileum,2.46711…	.	ENSG00000133739.11	LRRCC1	0	0	INT	Gene expression of C8orf59 [probe 1555241_at] in lymphoblastoid cell lines(0.0000);Gene expression of CA13 in Fibroblasts(0.0000);HDL cholesterol(0.0036);Triglycerides change with statins(0.0039);Gene expression of LRRCC1 in peripheral blood monocytes(0.0000);Prostate cancer mortality(0.0006);Gene expression of AC011773.9 in blood(0.0000);Gene expression of LRRCC1 in blood(0.0007);Bipolar disorde…	17873877;19644074;20339536;20339536;20502693;20978177;21829388;21829388;22182935;23722424;23474282;23297363
8:86034634	rs7841142	ENST00000520236	C8ORF59	5.64518	7e-08	0.000753325	95.014	GTEx2015_v6,Adipose_Subcutaneous,LRRCC1,6.78923149279121e-15;GTEx2015_v6,Artery_Aorta,LRRCC1,3.12887115652774e-10;GTEx2015_v6,Artery_Tibial,LRRCC1,1.54920695747964e-14;GTEx2015_v6,Brain_Cerebellum,CA13,6.95191065536829e-09;GTEx2015_v6,Brain_Frontal_Cortex_BA9,C8orf59,5.14759186044922e-07;GTEx2015_v6,Cells_Transformed_fibroblasts,LRRCC1,1.20503491852473e-08;GTEx2015_v6,Colon_Transverse,LRRCC1,1.73…	.	.	.	ENSG00000133739.11	LRRCC1	0	0	INT	HDL cholesterol(0.0032);Triglycerides change with statins(0.0041);HDL cholesterol(0.0429);Bipolar disorder(0.0202);College completion(0.0457)	20339536;20339536;20686565;22182935;23722424
8:85947621	rs144329688	ENST00000520236	C8ORF59	5.62479	7.73e-08	0.000812112	89.8909	GTEx2015_v6,Adipose_Subcutaneous,LRRCC1,2.65978762490424e-12;GTEx2015_v6,Artery_Aorta,LRRCC1,8.23967949049906e-07;GTEx2015_v6,Artery_Tibial,LRRCC1,1.21373280157614e-14;GTEx2015_v6,Brain_Cerebellar_Hemisphere,CA3,1.12680546952164e-05;GTEx2015_v6,Brain_Cerebellum,CA13,7.1622893095335e-07;GTEx2015_v6,Brain_Cortex,CA13,2.20377653507307e-06;GTEx2015_v6,Brain_Frontal_Cortex_BA9,C8orf59,2.21916240482317…	.	.	.	ENSG00000133739.11	LRRCC1	5	71760	.	0	0
8:85937954	rs36168824	ENST00000520236	C8ORF59	5.49522	1.44e-07	0.00131059	88.2563	GTEx2015_v6,Adipose_Subcutaneous,LRRCC1,2.94734083290073e-12;GTEx2015_v6,Artery_Aorta,LRRCC1,2.57176733484545e-07;GTEx2015_v6,Artery_Tibial,LRRCC1,1.05222756161371e-13;GTEx2015_v6,Brain_Cerebellum,CA13,5.59105754169439e-06;GTEx2015_v6,Brain_Frontal_Cortex_BA9,C8orf59,1.58374664464344e-07;GTEx2015_v6,Cells_Transformed_fibroblasts,LRRCC1,7.26653448740604e-09;GTEx2015_v6,Colon_Transverse,LRRCC1,1.26…	.	.	AP-3;Bcl6b;Hoxa10;Hsf_known1	ENSG00000133739.11	LRRCC1	5	81427	.	0	0
8:85961957	rs372904987	ENST00000520236	C8ORF59	5.49355	1.46e-07	0.00131879	85.4566	#N/A	#N/A	#N/A	#N/A	#N/A	#N/A	#N/A	#N/A	#N/A	0	0
8:85957568	rs36151782	ENST00000520236	C8ORF59	5.45117	1.78e-07	0.00153223	90.9085	GTEx2015_v6,Adipose_Subcutaneous,C8orf59,3.12866594567218e-05;GTEx2015_v6,Adipose_Subcutaneous,LRRCC1,1.06256439155101e-10;GTEx2015_v6,Artery_Aorta,LRRCC1,2.0182256717714e-06;GTEx2015_v6,Artery_Tibial,LRRCC1,7.04638258676749e-12;GTEx2015_v6,Brain_Cerebellum,CA13,6.13887808267339e-08;GTEx2015_v6,Brain_Cortex,CA13,1.37731580403655e-06;GTEx2015_v6,Brain_Frontal_Cortex_BA9,C8orf59,3.11880260297872e-0…	.	.	FAC1;Foxp1;Pou2f2_known6;RREB-1_1;RREB-1_2	ENSG00000133739.11	LRRCC1	5	61813	.	0	0
8:85951010	rs36175555	ENST00000520236	C8ORF59	5.41305	2.14e-07	0.00175059	90.3061	GTEx2015_v6,Adipose_Subcutaneous,LRRCC1,2.55319609954573e-12;GTEx2015_v6,Artery_Aorta,LRRCC1,3.998639223469e-07;GTEx2015_v6,Artery_Tibial,LRRCC1,1.05097101497987e-13;GTEx2015_v6,Brain_Cerebellum,CA13,8.43749946666363e-08;GTEx2015_v6,Brain_Cortex,CA13,1.64611764810209e-06;GTEx2015_v6,Brain_Frontal_Cortex_BA9,C8orf59,2.48970278968307e-06;GTEx2015_v6,Cells_Transformed_fibroblasts,LRRCC1,1.1377317795…	.	.	.	ENSG00000133739.11	LRRCC1	5	68371	.	0	0
8:85921046	rs1524653	ENST00000520236	C8ORF59	5.3957	2.32e-07	0.00185033	89.6705	GTEx2015_v6,Adipose_Subcutaneous,C8orf59,1.22679890350852e-05;GTEx2015_v6,Adipose_Subcutaneous,LRRCC1,1.31815698767404e-11;GTEx2015_v6,Artery_Tibial,LRRCC1,1.11023881653652e-14;GTEx2015_v6,Cells_Transformed_fibroblasts,LRRCC1,2.2557269258211e-08;GTEx2015_v6,Colon_Transverse,LRRCC1,4.38497663933461e-08;GTEx2015_v6,Esophagus_Mucosa,LRRCC1,1.57532708780068e-13;GTEx2015_v6,Muscle_Skeletal,LRRCC1,2.73…	.	.	TCF4_known3	ENSG00000184672.7	RALYL	3	86966	.	0	0
8:85846640	rs1524639	ENST00000520236	C8ORF59	5.29876	3.66e-07	0.00259925	85.2914	GTEx2015_v6,Adipose_Subcutaneous,C8orf59,3.02938913691009e-05;GTEx2015_v6,Adipose_Subcutaneous,LRRCC1,6.51686722528817e-12;GTEx2015_v6,Artery_Tibial,LRRCC1,7.31008469491968e-15;GTEx2015_v6,Cells_Transformed_fibroblasts,LRRCC1,2.84656213393486e-08;GTEx2015_v6,Colon_Transverse,LRRCC1,7.73745782356074e-08;GTEx2015_v6,Esophagus_Mucosa,LRRCC1,4.8003225295605e-13;GTEx2015_v6,Muscle_Skeletal,LRRCC1,8.99…	.	21829388,Gene expression of LRRCC1 in blood,7.1E-04;23474282,Gene expression of LRRCC1 in normal prepouch ileum,4.05848E-05	AP-1_known1;BAF155_disc1;Lhx8;Pax-2_1	ENSG00000184672.7	RALYL	3	12560	.	Triglycerides(0.0024);Schizophrenia(0.0432);Triglycerides change with statins(0.0154);Partial epilepsy(0.0391);Gene expression of LRRCC1 in blood(0.0007);Gene expression of LRRCC1 in normal prepouch ileum(0.0000)	19060906;19197363;20339536;20522523;21829388;23474282
8:85849891	rs12675186	ENST00000520236	C8ORF59	5.25935	4.41e-07	0.00297426	85.6996	GTEx2015_v6,Adipose_Subcutaneous,C8orf59,3.03382451490209e-05;GTEx2015_v6,Adipose_Subcutaneous,LRRCC1,6.49288739008553e-12;GTEx2015_v6,Artery_Tibial,LRRCC1,7.57077384093424e-15;GTEx2015_v6,Cells_Transformed_fibroblasts,LRRCC1,2.45504190190632e-08;GTEx2015_v6,Colon_Transverse,LRRCC1,7.73745782356074e-08;GTEx2015_v6,Esophagus_Mucosa,LRRCC1,4.79433398290779e-13;GTEx2015_v6,Muscle_Skeletal,LRRCC1,8.8…	.	.	Hoxa5_1	ENSG00000184672.7	RALYL	3	15811	.	0	0
8:85915464	rs368838264	ENST00000520236	C8ORF59	5.23559	4.92e-07	0.00323298	88.2644	#N/A	#N/A	#N/A	#N/A	#N/A	#N/A	#N/A	#N/A	#N/A	0	0
8:85918160	rs36196044	ENST00000520236	C8ORF59	5.23559	4.92e-07	0.00323298	88.2644	GTEx2015_v6,Adipose_Subcutaneous,C8orf59,6.16538798496159e-06;GTEx2015_v6,Adipose_Subcutaneous,LRRCC1,1.57645630573363e-11;GTEx2015_v6,Artery_Tibial,LRRCC1,1.86383036487233e-14;GTEx2015_v6,Cells_Transformed_fibroblasts,LRRCC1,2.5712537514188e-08;GTEx2015_v6,Colon_Transverse,LRRCC1,6.64539543442869e-08;GTEx2015_v6,Esophagus_Mucosa,LRRCC1,1.75567176989217e-13;GTEx2015_v6,Muscle_Skeletal,LRRCC1,5.93…	.	.	RXRA_known5	ENSG00000184672.7	RALYL	3	84080	.	0	0
8:85838265	rs10958230	ENST00000520236	C8ORF59	5.23151	5.01e-07	0.00327752	84.1916	GTEx2015_v6,Adipose_Subcutaneous,LRRCC1,7.79471144124165e-11;GTEx2015_v6,Artery_Tibial,LRRCC1,6.14306688565609e-14;GTEx2015_v6,Cells_Transformed_fibroblasts,LRRCC1,8.58476037378312e-08;GTEx2015_v6,Colon_Transverse,LRRCC1,2.23443652631145e-08;GTEx2015_v6,Esophagus_Mucosa,LRRCC1,3.2994278308358e-12;GTEx2015_v6,Liver,RP11-317J10.2,8.97857688956224e-06;GTEx2015_v6,Muscle_Skeletal,LRRCC1,6.29870620668…	.	20502693,Gene expression of LRRCC1 in peripheral blood monocytes,7.68E-06	CEBPA_1;CEBPA_2;CEBPB_known1;CEBPB_known2;CEBPB_known3;CEBPB_known6;Pou2f2_disc1;Pou2f2_known7;Pou3f2_1;STAT_disc4;Sox_4;p300_disc2	ENSG00000184672.7	RALYL	3	4185	.	Neuroticism(0.0221);Triglycerides(0.0023);Triglycerides change with statins(0.0205);Gene expression of LRRCC1 in peripheral blood monocytes(0.0000);Prostate cancer mortality(0.0006);Personality disorders (PD) - Cluster C(0.0083)	18762592;19060906;20339536;20502693;20978177;22981920
8:85941807	rs36197962	ENST00000520236	C8ORF59	5.22362	5.2e-07	0.00337075	86.4933	GTEx2015_v6,Adipose_Subcutaneous,LRRCC1,3.91639368117622e-12;GTEx2015_v6,Artery_Aorta,LRRCC1,1.31756439056375e-07;GTEx2015_v6,Artery_Tibial,LRRCC1,1.69478995922323e-13;GTEx2015_v6,Brain_Cerebellum,CA13,8.31034388441901e-07;GTEx2015_v6,Brain_Frontal_Cortex_BA9,C8orf59,2.68738092259981e-07;GTEx2015_v6,Cells_Transformed_fibroblasts,LRRCC1,6.14493538475941e-08;GTEx2015_v6,Colon_Transverse,LRRCC1,2.64…	.	.	TATA_disc9	ENSG00000133739.11	LRRCC1	5	77574	.	0	0
8:86163230	#N/A	ENST00000520236	C8ORF59	5.15795	7.05e-07	0.00423442	83.4973	#N/A	#N/A	#N/A	#N/A	#N/A	#N/A	#N/A	#N/A	#N/A	#N/A	#N/A
8:86244170	rs3808540	ENST00000520236	C8ORF59	5.11844	8.45e-07	0.00482414	82.4446	GTEx2015_v6,Adipose_Subcutaneous,C8orf59,2.16015854786846e-05;GTEx2015_v6,Adipose_Subcutaneous,LRRCC1,3.25830646748089e-10;GTEx2015_v6,Artery_Tibial,LRRCC1,1.04959878912509e-11;GTEx2015_v6,Brain_Cerebellar_Hemisphere,CA3,1.43118485525161e-06;GTEx2015_v6,Brain_Cerebellum,CA13,1.09311768632503e-10;GTEx2015_v6,Brain_Cortex,CA13,1.03423611432684e-08;GTEx2015_v6,Brain_Frontal_Cortex_BA9,C8orf59,7.8931…	.	23474282,Gene expression of C8orf59 in normal prepouch ileum,7.53246E-05	Irf_known5;Pou2f2_known2	ENSG00000133742.9	CA1	0	0	INT	Fasting insulin(0.0335);HOMA-IR(0.0394);HDL cholesterol(0.0072);Triglycerides change with statins(0.0192);Bipolar disorder(0.0317);Gene expression of C8orf59 in normal prepouch ileum(0.0001)	20081858;20081858;20339536;20339536;22182935;23474282
8:86166506	rs34034023	ENST00000520236	C8ORF59	5.1137	8.63e-07	0.00490169	82.3185	.	.	.	Foxp1;HDAC2_disc6;Irf_disc3;Zfp105;p300_disc5	ENSG00000185015.3	CA13	0	0	INT	0	0
8:86256310	rs374600275	ENST00000520236	C8ORF59	5.08579	9.8e-07	0.00538601	91.9207	#N/A	#N/A	#N/A	#N/A	#N/A	#N/A	#N/A	#N/A	#N/A	0	0
8:86260101	rs1496529	ENST00000520236	C8ORF59	5.04608	1.17e-06	0.00612907	91.2754	GTEx2015_v6,Adipose_Subcutaneous,C8orf59,1.27809021442439e-05;GTEx2015_v6,Adipose_Subcutaneous,LRRCC1,1.92482752274584e-06;GTEx2015_v6,Artery_Tibial,LRRCC1,4.70663123087668e-10;GTEx2015_v6,Brain_Cerebellum,CA13,2.15369287647879e-06;GTEx2015_v6,Brain_Cortex,CA13,6.76547392121519e-06;GTEx2015_v6,Colon_Transverse,LRRCC1,5.74616961646881e-07;GTEx2015_v6,Esophagus_Mucosa,LRRCC1,3.97177864729159e-10;GT…	.	.	ATF3_disc3;CTCF_disc9;Irf_disc4;Klf4;Klf7;RXRA_disc5;SP1_known2;SRF_known2;Sp4;THAP1_disc1	ENSG00000133742.9	CA1	0	0	INT	HDL cholesterol(0.0019);Triglycerides change with statins(0.0395)	20339536;20339536
8:85908755	rs36135629	ENST00000520236	C8ORF59	5.03171	1.25e-06	0.00641451	85.9782	GTEx2015_v6,Adipose_Subcutaneous,LRRCC1,3.0931003994239e-07;GTEx2015_v6,Artery_Tibial,LRRCC1,6.34734249207979e-10;GTEx2015_v6,Brain_Frontal_Cortex_BA9,C8orf59,8.05239802365132e-06;GTEx2015_v6,Esophagus_Mucosa,LRRCC1,6.98707236973594e-07;GTEx2015_v6,Nerve_Tibial,LRRCC1,1.09785796789482e-05;Lappalainen2013,Lymphoblastoid_EUR_exonlevel,ENSG00000133739.10_86047082_86047267,6.23093502150586e-06;Lappal…	.	.	Ets_disc8	ENSG00000184672.7	RALYL	3	74675	.	0	0
8:85927807	rs36142173	ENST00000520236	C8ORF59	5.03171	1.25e-06	0.00641451	85.9782	GTEx2015_v6,Adipose_Subcutaneous,C8orf59,3.65228443921304e-05;GTEx2015_v6,Adipose_Subcutaneous,LRRCC1,6.07088209406193e-11;GTEx2015_v6,Artery_Aorta,LRRCC1,1.53169911487551e-06;GTEx2015_v6,Artery_Tibial,LRRCC1,2.21411622348166e-13;GTEx2015_v6,Brain_Cerebellum,CA13,2.03261180759114e-06;GTEx2015_v6,Brain_Frontal_Cortex_BA9,C8orf59,2.56165991330652e-06;GTEx2015_v6,Cells_Transformed_fibroblasts,LRRCC1…	.	.	Bcl6b;CEBPG;Mef2_known1;NF-kappaB_known3;PLZF;Pou3f1	ENSG00000133739.11	LRRCC1	5	91574	.	0	0
8:85858448	rs34401196	ENST00000520236	C8ORF59	5.02081	1.32e-06	0.00665295	92.1257	.	.	.	Foxp1;HDAC2_disc6;Irf_disc3;Irf_known3;Sox_6;Zfp105;p300_disc5	ENSG00000184672.7	RALYL	3	24368	.	0	0
8:85862544	rs1917249	ENST00000520236	C8ORF59	5.01899	1.33e-06	0.00669585	82.3404	GTEx2015_v6,Adipose_Subcutaneous,C8orf59,2.36252094342452e-05;GTEx2015_v6,Adipose_Subcutaneous,LRRCC1,2.0601571824685e-07;GTEx2015_v6,Artery_Tibial,LRRCC1,2.06146601661923e-12;GTEx2015_v6,Brain_Cerebellum,CA13,3.18978845631654e-05;GTEx2015_v6,Cells_Transformed_fibroblasts,LRRCC1,3.24796608623913e-07;GTEx2015_v6,Esophagus_Mucosa,LRRCC1,3.37108640812309e-11;GTEx2015_v6,Nerve_Tibial,LRRCC1,5.2492018…	.	.	CDP_2;HNF6;Hlx1;Pitx2;Pou2f2_known3;Pou3f2_1;Pou6f1_2;SIX5_disc3	ENSG00000184672.7	RALYL	3	28464	.	0	0
8:85865854	rs4266652	ENST00000520236	C8ORF59	5.01899	1.33e-06	0.00669585	82.3404	#N/A	#N/A	#N/A	#N/A	#N/A	#N/A	#N/A	#N/A	#N/A	0	0
8:85873331	rs12386905	ENST00000520236	C8ORF59	5.01899	1.33e-06	0.00669585	82.3404	GTEx2015_v6,Adipose_Subcutaneous,LRRCC1,1.5739303651796e-06;GTEx2015_v6,Artery_Tibial,LRRCC1,1.94785923359728e-11;GTEx2015_v6,Brain_Cerebellum,CA13,2.56552281390383e-05;GTEx2015_v6,Cells_Transformed_fibroblasts,LRRCC1,1.5751498963245e-06;GTEx2015_v6,Esophagus_Mucosa,LRRCC1,4.44576120274105e-10;GTEx2015_v6,Nerve_Tibial,LRRCC1,3.09068000539006e-07;GTEx2015_v6,Pituitary,CA13,1.14330647005227e-07;GTE…	.	.	.	ENSG00000184672.7	RALYL	3	39251	.	0	0
8:85881586	rs61272035	ENST00000520236	C8ORF59	5.01899	1.33e-06	0.00669585	82.3404	GTEx2015_v6,Adipose_Subcutaneous,C8orf59,2.36252094342454e-05;GTEx2015_v6,Adipose_Subcutaneous,LRRCC1,2.06015718246856e-07;GTEx2015_v6,Artery_Tibial,LRRCC1,2.06146601661914e-12;GTEx2015_v6,Brain_Cerebellum,CA13,3.18978845631654e-05;GTEx2015_v6,Cells_Transformed_fibroblasts,LRRCC1,3.247966086239e-07;GTEx2015_v6,Esophagus_Mucosa,LRRCC1,3.37108640812307e-11;GTEx2015_v6,Nerve_Tibial,LRRCC1,5.24920182…	.	.	HNF1_5;LRH1;SF1	ENSG00000184672.7	RALYL	3	47506	.	0	0
8:85885390	rs9772513	ENST00000520236	C8ORF59	5.01899	1.33e-06	0.00669585	82.3404	.	.	.	Foxa_known2;Foxj2_1;RFX5_known1;RREB-1_2	ENSG00000184672.7	RALYL	3	51310	.	0	0
8:85894113	rs9298433	ENST00000520236	C8ORF59	5.01899	1.33e-06	0.00669585	82.3404	GTEx2015_v6,Adipose_Subcutaneous,C8orf59,9.44437625725438e-06;GTEx2015_v6,Adipose_Subcutaneous,LRRCC1,4.70173858554858e-07;GTEx2015_v6,Artery_Tibial,LRRCC1,5.01855005574678e-12;GTEx2015_v6,Brain_Cerebellum,CA13,3.18830891781213e-05;GTEx2015_v6,Cells_Transformed_fibroblasts,LRRCC1,1.48651988482048e-07;GTEx2015_v6,Esophagus_Mucosa,LRRCC1,1.25338947826765e-10;GTEx2015_v6,Nerve_Tibial,LRRCC1,4.535758…	.	.	Cdc5;DMRT2;DMRT3;Dbx1;Foxa_known4;HNF1_7;Mef2_disc1;PLZF;Pou2f2_known2;Pou3f2_3;Sox_19;Zfp187	ENSG00000184672.7	RALYL	3	60033	.	0	0
8:85898149	rs9692810	ENST00000520236	C8ORF59	5.01899	1.33e-06	0.00669585	82.3404	GTEx2015_v6,Adipose_Subcutaneous,C8orf59,7.94485921441188e-06;GTEx2015_v6,Adipose_Subcutaneous,LRRCC1,2.50192484421485e-06;GTEx2015_v6,Artery_Tibial,LRRCC1,2.28126413340347e-11;GTEx2015_v6,Cells_Transformed_fibroblasts,LRRCC1,8.93089047559092e-07;GTEx2015_v6,Esophagus_Mucosa,LRRCC1,3.9474677177657e-09;GTEx2015_v6,Nerve_Tibial,LRRCC1,2.30334135509928e-06;GTEx2015_v6,Pituitary,CA13,3.07879404273293…	.	.	.	ENSG00000184672.7	RALYL	3	64069	.	HDL cholesterol(0.0273)	20339536
8:85818324	rs35370651	ENST00000520236	C8ORF59	4.99207	1.5e-06	0.00727954	80.8431	GTEx2015_v6,Adipose_Subcutaneous,LRRCC1,1.70549195961387e-07;GTEx2015_v6,Artery_Tibial,LRRCC1,9.21113738391875e-11;GTEx2015_v6,Brain_Cerebellum,CA13,2.13269567003732e-05;GTEx2015_v6,Cells_Transformed_fibroblasts,LRRCC1,5.50093623481518e-07;GTEx2015_v6,Colon_Transverse,LRRCC1,1.76684998401706e-07;GTEx2015_v6,Esophagus_Mucosa,LRRCC1,1.16400829617317e-10;GTEx2015_v6,Nerve_Tibial,LRRCC1,4.86236837417…	.	.	CIZ;Ik-1_2;STAT_known11;STAT_known14;STAT_known7	ENSG00000184672.7	RALYL	0	0	INT	0	0
8:85824856	rs10110879	ENST00000520236	C8ORF59	4.99207	1.5e-06	0.00727954	80.8431	GTEx2015_v6,Adipose_Subcutaneous,LRRCC1,1.0323917590951e-07;GTEx2015_v6,Artery_Tibial,LRRCC1,3.96939924322384e-11;GTEx2015_v6,Brain_Cerebellum,CA13,2.19582821306747e-05;GTEx2015_v6,Cells_Transformed_fibroblasts,LRRCC1,4.54936603984402e-07;GTEx2015_v6,Colon_Transverse,LRRCC1,2.53751382833614e-07;GTEx2015_v6,Esophagus_Mucosa,LRRCC1,6.60924492751265e-11;GTEx2015_v6,Nerve_Tibial,CA13,2.05344925119248…	.	.	Cart1	ENSG00000184672.7	RALYL	0	0	INT	0	0
8:85827743	rs965734	ENST00000520236	C8ORF59	4.99207	1.5e-06	0.00727954	80.8431	GTEx2015_v6,Adipose_Subcutaneous,LRRCC1,7.83663492248074e-08;GTEx2015_v6,Artery_Aorta,LRRCC1,2.49139686297363e-05;GTEx2015_v6,Artery_Tibial,LRRCC1,3.52480716498791e-11;GTEx2015_v6,Brain_Cerebellum,CA13,2.19582821306747e-05;GTEx2015_v6,Cells_Transformed_fibroblasts,LRRCC1,5.5054593562696e-07;GTEx2015_v6,Colon_Transverse,LRRCC1,2.34544945747323e-07;GTEx2015_v6,Esophagus_Mucosa,LRRCC1,4.708512462177…	.	.	DMRT1;Maf_known4	ENSG00000184672.7	RALYL	0	0	INT	Triglycerides(0.0116);HDL cholesterol(0.0381)	19060906;20339536
8:85830850	rs7832097	ENST00000520236	C8ORF59	4.99207	1.5e-06	0.00727954	80.8431	GTEx2015_v6,Adipose_Subcutaneous,LRRCC1,1.40858547671969e-07;GTEx2015_v6,Artery_Aorta,LRRCC1,2.48974684553283e-05;GTEx2015_v6,Artery_Tibial,LRRCC1,3.19713184858106e-11;GTEx2015_v6,Brain_Cerebellum,CA13,2.19582821306747e-05;GTEx2015_v6,Cells_Transformed_fibroblasts,LRRCC1,3.04231021959399e-07;GTEx2015_v6,Colon_Transverse,LRRCC1,3.09102949670686e-07;GTEx2015_v6,Esophagus_Mucosa,LRRCC1,6.11770446381…	.	.	HMG-IY_2	ENSG00000184672.7	RALYL	0	0	INT	Triglycerides(0.0489);HDL cholesterol(0.0381)	19060906;20339536
8:85932957	rs36149546	ENST00000520236	C8ORF59	4.91246	2.14e-06	0.00933286	84.2143	GTEx2015_v6,Adipose_Subcutaneous,LRRCC1,1.34180850357094e-09;GTEx2015_v6,Artery_Aorta,LRRCC1,2.55300625850761e-05;GTEx2015_v6,Artery_Tibial,LRRCC1,1.07853641001597e-12;GTEx2015_v6,Brain_Cerebellum,CA13,4.30585454932978e-06;GTEx2015_v6,Cells_Transformed_fibroblasts,LRRCC1,1.62878411270491e-06;GTEx2015_v6,Colon_Transverse,LRRCC1,1.32693920383865e-07;GTEx2015_v6,Esophagus_Mucosa,LRRCC1,6.63927289926…	.	.	.	ENSG00000133739.11	LRRCC1	5	86424	.	0	0
8:85853762	rs2081673	ENST00000520236	C8ORF59	4.87882	2.49e-06	0.0103689	81.339	GTEx2015_v6,Adipose_Subcutaneous,LRRCC1,2.78792154749825e-08;GTEx2015_v6,Artery_Tibial,LRRCC1,6.00348379832954e-12;GTEx2015_v6,Brain_Frontal_Cortex_BA9,C8orf59,6.81657670685055e-06;GTEx2015_v6,Cells_Transformed_fibroblasts,LRRCC1,1.44629234133875e-05;GTEx2015_v6,Colon_Transverse,LRRCC1,1.0398162561165e-05;GTEx2015_v6,Esophagus_Mucosa,LRRCC1,5.87633840483598e-11;GTEx2015_v6,Nerve_Tibial,LRRCC1,2.0…	.	.	Gfi1_1	ENSG00000184672.7	RALYL	3	19682	.	HDL cholesterol(0.0491)	20339536
8:85870171	rs10958235	ENST00000520236	C8ORF59	4.87882	2.49e-06	0.0103689	81.339	GTEx2015_v6,Adipose_Subcutaneous,LRRCC1,9.0004203455704e-10;GTEx2015_v6,Artery_Tibial,LRRCC1,1.94432316479134e-12;GTEx2015_v6,Brain_Cerebellum,CA13,2.42195022038827e-05;GTEx2015_v6,Cells_Transformed_fibroblasts,LRRCC1,4.10583070714271e-07;GTEx2015_v6,Colon_Transverse,LRRCC1,1.21565836121524e-07;GTEx2015_v6,Esophagus_Mucosa,LRRCC1,2.8626889566212e-11;GTEx2015_v6,Nerve_Tibial,LRRCC1,2.6612295555255…	.	.	.	ENSG00000184672.7	RALYL	3	36091	.	0	0
8:85889191	rs2403049	ENST00000520236	C8ORF59	4.87882	2.49e-06	0.0103689	81.339	GTEx2015_v6,Adipose_Subcutaneous,LRRCC1,9.0004203455704e-10;GTEx2015_v6,Artery_Tibial,LRRCC1,1.94432316479134e-12;GTEx2015_v6,Brain_Cerebellum,CA13,2.42195022038827e-05;GTEx2015_v6,Cells_Transformed_fibroblasts,LRRCC1,4.10583070714271e-07;GTEx2015_v6,Colon_Transverse,LRRCC1,1.21565836121524e-07;GTEx2015_v6,Esophagus_Mucosa,LRRCC1,2.8626889566212e-11;GTEx2015_v6,Nerve_Tibial,LRRCC1,2.6612295555255…	.	.	YY1_known2;YY1_known5	ENSG00000184672.7	RALYL	3	55111	.	HDL cholesterol(0.0447)	20339536
8:85901104	rs386727381	ENST00000520236	C8ORF59	4.87882	2.49e-06	0.0103689	81.339	#N/A	#N/A	#N/A	#N/A	#N/A	#N/A	#N/A	#N/A	#N/A	0	0
16:300006	rs112877155	ENST00000547944	WDR90	-4.86235	2.67e-06	0.0109175	-187.339	GTEx2015_v6,Heart_Left_Ventricle,ARHGDIG,2.42215641294225e-07;GTEx2015_v6,Heart_Left_Ventricle,PDIA2,1.14657185618751e-07;GTEx2015_v6,Nerve_Tibial,PDIA2,7.53198464266953e-11;Lappalainen2013,Lymphoblastoid_EUR_exonlevel,ENSG00000086504.10_419059_419220,7.89856544242693e-06;Lappalainen2013,Lymphoblastoid_EUR_exonlevel,ENSG00000129925.5_422416_422727,6.49063788553912e-06;Lappalainen2013,Lymphoblasto…	.	.	E2F_known3;Zbtb3	ENSG00000167930.11	ITFG3	0	0	INT	0	0
14:73200216	rs11626411	ENST00000556772	NUMB	-4.84554	2.88e-06	0.0114979	-834.112	.	.	.	NF-kappaB_disc2;Pax-6_2;Sin3Ak-20_disc5	ENSG00000205683.6	DPF3	0	0	INT	LDL cholesterol(0.0095);Tardive dyskinesia(0.0067);Fasting insulin(0.0420);LDL cholesterol(0.0026);Total cholesterol(0.0113);HDL cholesterol(0.0493);Birth weight(0.0350)	19060906;19875103;20081858;20686565;20686565;20686565;23202124
14:73208742	rs1990439	ENST00000556772	NUMB	-4.84554	2.88e-06	0.0114979	-834.112	.	.	.	BDP1_disc3;GR_disc6;NRSF_disc8	ENSG00000205683.6	DPF3	0	0	INT	LDL cholesterol(0.0118);Fasting insulin(0.0445);LDL cholesterol(0.0020);Total cholesterol(0.0086);Birth weight(0.0400)	19060906;20081858;20686565;20686565;23202124
14:73236244	rs4903055	ENST00000556772	NUMB	-4.79269	3.63e-06	0.0134831	-817.832	.	.	.	CACD_1;Klf4	ENSG00000205683.6	DPF3	0	0	INT	0	0
14:73203903	rs34854417	ENST00000556772	NUMB	-4.71616	5.07e-06	0.0168754	-816.243	.	.	.	DMRT7;FAC1;Fox;Foxa_known1;Foxa_known2;Foxa_known4;Foxd3;Foxf1;Foxi1;Foxj1_1;Foxj1_2;Foxj2_1;Foxl1_1;Foxo_1;Foxo_2;Foxp1;Foxq1;HDAC2_disc2;HDAC2_disc6;Irf_disc3;Irf_known3;Pax-4_4;Pax-4_5;RREB-1_2;SIX5_disc4;Sox_6;Zfp105;p300_disc3	ENSG00000205683.6	DPF3	0	0	INT	0	0
16:84837480	rs8055092	ENST00000564903	COX4I1	-4.61778	7.74e-06	0.0223904	-21.153	.	.	.	Arid3a_2;Foxd3;Homez;Mef2_known1;Mef2_known3;Mef2_known6;Sox_2;TATA_known1;Zfp105	ENSG00000103196.7	CRISPLD2	5	16109	.	0	0
1:64880875	rs71645585	ENST00000476508	ITGB3BP	-4.61755	7.75e-06	0.0224028	-283.539	.	.	.	CCNT2_disc2;Myb_1	ENSG00000238653.1	RNU7-62P	5	30732	.	0	0
1:64884265	rs7527339	ENST00000476508	ITGB3BP	-4.61755	7.75e-06	0.0224028	-283.539	.	.	.	DMRT2;Tel2	ENSG00000238653.1	RNU7-62P	5	34122	.	0	0
1:64897262	rs12726909	ENST00000476508	ITGB3BP	-4.61755	7.75e-06	0.0224028	-283.539	.	.	.	Ets_disc7;LUN-1;Mxi1_disc1;Pax-5_known4;Pitx2	ENSG00000158966.9	CACHD1	5	39165	.	0	0
14:73222722	rs740981	ENST00000556772	NUMB	-4.55038	1.03e-05	0.0271519	-787.432	.	.	.	AhR::Arnt_2;Arnt_2;p53_1	ENSG00000205683.6	DPF3	0	0	INT	LDL cholesterol(0.0076);LDL cholesterol(0.0007);Total cholesterol(0.0075);HDL cholesterol(0.0445);Birth weight(0.0490)	19060906;20686565;20686565;20686565;23202124
1:64872913	rs35156677	ENST00000476508	ITGB3BP	-4.52387	1.15e-05	0.0292657	-273.026	.	.	.	CEBPG;Evi-1_4;STAT_known1;STAT_known2;p300_disc6	ENSG00000238653.1	RNU7-62P	5	22770	.	0	0
1:64877192	#N/A	ENST00000476508	ITGB3BP	-4.52387	1.15e-05	0.0292657	-273.026	#N/A	#N/A	#N/A	#N/A	#N/A	#N/A	#N/A	#N/A	#N/A	#N/A	#N/A
14:73215017	rs61986268	ENST00000556772	NUMB	-4.48576	1.35e-05	0.0325492	-783.832	.	.	.	CEBPB_known4;STAT_disc4;TEF-1_2	ENSG00000205683.6	DPF3	0	0	INT	0	0
16:196990	rs79724257	ENST00000547944	WDR90	-4.47317	1.42e-05	0.0336629	-173.308	GTEx2015_v6,Cells_Transformed_fibroblasts,TMEM8A,8.55039359478486e-08;GTEx2015_v6,Heart_Left_Ventricle,ARHGDIG,2.25328355055346e-06;GTEx2015_v6,Heart_Left_Ventricle,PDIA2,6.62824007040712e-08;GTEx2015_v6,Nerve_Tibial,PDIA2,4.84262275309557e-10	.	.	Arid5a;Dbx1;Elf3;Elf5;Foxd3;Foxj2_2;Foxp1;Hoxd8;Ncx_2;STAT_known3;Sox_19	ENSG00000130656.4	HBZ	5	5695	.	0	0
8:86187426	rs12543256	ENST00000520236	C8ORF59	4.46917	1.45e-05	0.0340249	67.8989	GTEx2015_v6,Brain_Cerebellar_Hemisphere,CA3,3.56577267850491e-07;GTEx2015_v6,Brain_Cerebellum,CA13,5.26161839082527e-06;GTEx2015_v6,Colon_Transverse,LRRCC1,2.46746210594755e-06;GTEx2015_v6,Esophagus_Mucosa,LRRCC1,2.84813178105745e-10;GTEx2015_v6,Nerve_Tibial,CA13,7.90389272524392e-07;GTEx2015_v6,Pituitary,CA13,5.17197470930053e-06;GTEx2015_v6,Thyroid,CA3,1.66228667965361e-05;Lappalainen2013,Lymph…	.	20485568,Methylation levels at chr8:86562702-86562752 [hg18 coord probe cg08872550] in Caudal pons,4.27E-08	SREBP_known3	ENSG00000185015.3	CA13	0	0	INT	HDL cholesterol(0.0314);Triglycerides change with statins(0.0319);Serum creatinine(0.0160);Methylation levels at chr8:86562702-86562752 [hg18 coord; probe cg08872550] in Caudal pons(0.0000);HDL cholesterol(0.0251);Adiponectin levels(0.0102)	20339536;20339536;20383146;20485568;20686565;22479202
4:3452248	rs10005839	ENST00000503596	MFSD10	-4.46436	1.48e-05	0.0344614	-822.216	.	.	.	AP-1_disc7;Brachyury_1;ERalpha-a_disc4;Myf_2;Myf_3;Myf_4;RXRA_known6;Znf143_known1	ENSG00000109758.4	HGFAC	3	1036	.	0	0
8:86247018	rs7826511	ENST00000520236	C8ORF59	4.46417	1.48e-05	0.0344761	67.3896	GTEx2015_v6,Brain_Cerebellar_Hemisphere,CA3,8.56174976631387e-07;GTEx2015_v6,Brain_Cerebellum,CA13,3.13508656325467e-06;GTEx2015_v6,Esophagus_Mucosa,LRRCC1,2.39359914181057e-08;GTEx2015_v6,Nerve_Tibial,CA13,3.19263122232729e-06;GTEx2015_v6,Pituitary,CA13,1.88047925435202e-06;Lappalainen2013,Lymphoblastoid_EUR_exonlevel,ENSG00000133739.10_86020897_86022035,2.36076607869386e-06;Lappalainen2013,Lymp…	.	.	ERalpha-a_known3;ERalpha-a_known4;Esr2;GCNF;Nr2f2;Pax-6_2;RXRA_known5	ENSG00000133742.9	CA1	0	0	INT	0	0
8:85821010	rs13273360	ENST00000520236	C8ORF59	4.39835	1.94e-05	0.0411879	66.3994	GTEx2015_v6,Adipose_Subcutaneous,LRRCC1,3.24631902275722e-06;GTEx2015_v6,Esophagus_Mucosa,LRRCC1,1.67175993370017e-06;Lappalainen2013,Lymphoblastoid_EUR_exonlevel,ENSG00000176731.7_86130936_86131592,2.431123555257e-10	.	.	E2F_known2;PTF1-beta;SETDB1_disc1;STAT_known8;STAT_known9	ENSG00000184672.7	RALYL	0	0	INT	Triglycerides(0.0025)	19060906
8:86213307	rs10111971	ENST00000520236	C8ORF59	4.36864	2.2e-05	0.044584	67.0859	GTEx2015_v6,Brain_Cerebellar_Hemisphere,CA3,1.12808323076572e-06;GTEx2015_v6,Brain_Cerebellum,CA13,1.0149478989098e-05;GTEx2015_v6,Colon_Transverse,LRRCC1,1.23070568741773e-06;GTEx2015_v6,Esophagus_Mucosa,LRRCC1,6.40877877395317e-10;GTEx2015_v6,Nerve_Tibial,CA13,4.65271088965525e-07;GTEx2015_v6,Pituitary,CA13,2.13276306461114e-06;GTEx2015_v6,Thyroid,CA3,1.33461921425468e-05;GTEx2015_v6,Thyroid,RP…	.	17873874,Gene expression of CA13 in CEU-CHB-JPT lymphoblastoid cell lines,1.34927E-07;20485568,Methylation levels at chr8:86562702-86562752 [hg18 coord probe cg08872550] in Caudal pons,4.27E-08	BATF_disc2;ELF1_known1;Pax-4_4	ENSG00000185015.3	CA13	3	17004	.	Gene expression of CA13 in CEU-CHB-JPT lymphoblastoid cell lines(0.0000);Triglycerides(0.0438);HDL cholesterol(0.0239);Triglycerides change with statins(0.0358);Serum creatinine(0.0180);Methylation levels at chr8:86562702-86562752 [hg18 coord; probe cg08872550] in Caudal pons(0.0000);HDL cholesterol(0.0244);Adiponectin levels(0.0115)	17873874;19060906;20339536;20339536;20383146;20485568;20686565;22479202
rsID, reference SNP cluster ID; FDR, False Discovery Rate; eQTL, expression Quantitative Trait Locus; GWAS, Genome-Wide Association Study; GRASP, Genome-Wide Repository of Associations between SNPs and Phenotypes; GENCODE, The GENCODE Project: Encyclopædia of genes and gene variants; dbSNP, The Single Nucleotide Polymorphism Database; PMID, PubMed ID
