# Supplementary material for: Novel MicroRNA-Regulated Transcript Networks Are Associated with Chemotherapy Response in Ovarian Cancer
Source: Int J Mol Sci. 2022 Apr 28;23(9):4875. doi: 10.3390/ijms23094875 (PMC9101651; doi:10.3390/ijms23094875)
Supplement: Supplementary file 1 [file ijms-23-04875-s001.zip › Table S10 - KM validation of DE microRNAs.xlsx]

## Sheet: Table_S10
Supplementary Table S10. Kaplan-Meier validation of differential microRNA expression analysis results in the MITO cohort.
microRNA ID	Array probe	log2 Fold Change	DEA p value	KM HR	KM p value	Replication
miR-let-7b	hsa-let-7b	0.478753	0.0317693	0.6 (0.38, 0.95)	0.0279095	0
miR-103a	hsa-miR-103	-0.710096	0.0150964	0.64 (0.41, 1.01)	0.0518034	0
miR-148a	hsa-miR-148a	-0.696861	0.0137281	0.65 (0.4, 1.04)	0.0692759	0
miR-151a	hsa-miR-151-3p, hsa-miR-151-5p	-0.574779	0.0330709	0.63 (0.4, 0.99)	0.042479	1
miR-181d	hsa-miR-181d	-0.952266	0.02795	0.79 (0.48, 1.28)	0.33426	0
miR-199a-2	hsa-miR-199a-3p,hsa-miR-199b-3p	0.927281	0.0137281	0.63 (0.4, 1)	0.0481798	0
miR-199a-1	hsa-miR-199a-5p	0.94386	0.0150964	0.56 (0.35, 0.92)	0.0206552	0
miR-199b	hsa-miR-199b-5p	0.930792	0.0137281	0.8 (0.49, 1.31)	0.377516	0
miR-200b	hsa-miR-200b	-0.808505	0.0137281	0.61 (0.39, 0.96)	0.0312807	1
miR-203	hsa-miR-203	-1.17451	0.0496467	0.68 (0.39, 1.18)	0.166302	0
miR-205	hsa-miR-205	-1.36839	0.0438057	0.65 (0.41, 1.03)	0.0648696	0
miR-206	hsa-miR-206	-2.83496	6.32e-05	0.59 (0.37, 0.94)	0.0259426	1
miR-320a	hsa-miR-320d,hsa-miR-320b,hsa-miR-320a,hsa-miR-320c	-1.52044	0.0137281	0.61 (0.39, 0.96)	0.0316615	1
miR-675	hsa-miR-675	1.38852	0.0496467	0.64 (0.4, 1.01)	0.0545601	0
miR-886	hsa-miR-886-3p, hsa-miR-886-5p	-1.02024	0.0438057	0.7 (0.44, 1.12)	0.136654	0
miR-1974	-	-2.26941	< 0.05			-
MITO, Multicenter Italian Trial in Ovarian cancer; DEA, Differential Expression Analysis; KM, Kaplan-Meier; HR, Hazard Ratio
